# Supplementary material for: Stamped production of single-crystal hexagonal boron nitride monolayers on various insulating substrates
Source: Nat Commun. 2023 Oct 12;14:6421. doi: 10.1038/s41467-023-42270-x (PMC10570391; doi:10.1038/s41467-023-42270-x)
Supplement: Supplementary file 3 — Source Data [file 41467_2023_42270_MOESM3_ESM.xlsx]

## Sheet: Figure 1a
represented data				solid line
0.28	500184			0.28	517566
0.3	218094			0.28057	504822
0.32	66184.4			0.28114	492345
0.33	4856.04			0.28171	480129
0.338	-10502.6			0.28228	468168
0.35	-39845.8			0.28285	456457
0.36	-69840.3			0.28342	444990
0.38	-85257.2			0.28399	433762
0.4	-88276.4			0.28456	422769
0.45	-74270.6			0.28514	412005
0.5	-53707			0.28571	401465
0.55	-36433.6			0.28628	391145
0.6	-23628.2			0.28685	381039
0.65	-15245.3			0.28742	371144
0.7	-9911.36			0.28799	361455
0.75	-5499.04			0.28856	351967
0.8	-4678.92			0.28913	342677
0.85	-5864.11			0.2897	333580
				0.29027	324672
				0.29084	315949
				0.29141	307407
				0.29198	299043
				0.29255	290852
				0.29312	282831
				0.29369	274977
				0.29426	267287
				0.29483	259755
				0.29541	252380
				0.29598	245159
				0.29655	238087
				0.29712	231162
				0.29769	224381
				0.29826	217741
				0.29883	211238
				0.2994	204871
				0.29997	198636
				0.30054	192530
				0.30111	186552
				0.30168	180698
				0.30225	174965
				0.30282	169352
				0.30339	163855
				0.30396	158473
				0.30453	153203
				0.30511	148043
				0.30568	142991
				0.30625	138044
				0.30682	133200
				0.30739	128457
				0.30796	123813
				0.30853	119267
				0.3091	114815
				0.30967	110457
				0.31024	106190
				0.31081	102012
				0.31138	97922.2
				0.31195	93918.1
				0.31252	89998.2
				0.31309	86160.7
				0.31366	82404
				0.31423	78726.5
				0.3148	75126.6
				0.31538	71602.7
				0.31595	68153.3
				0.31652	64777
				0.31709	61472.1
				0.31766	58237.4
				0.31823	55071.4
				0.3188	51972.7
				0.31937	48940
				0.31994	45972.1
				0.32051	43067.5
				0.32108	40225
				0.32165	37443.4
				0.32222	34721.5
				0.32279	32058.2
				0.32336	29452.1
				0.32393	26902.2
				0.3245	24407.5
				0.32508	21966.7
				0.32565	19578.8
				0.32622	17242.8
				0.32679	14957.7
				0.32736	12722.4
				0.32793	10536
				0.3285	8397.4
				0.32907	6305.8
				0.32964	4260.21
				0.33021	2259.73
				0.33078	303.474
				0.33135	-1609.43
				0.33192	-3479.84
				0.33249	-5308.59
				0.33306	-7096.5
				0.33363	-8844.37
				0.3342	-10553
				0.33477	-12223.1
				0.33535	-13855.6
				0.33592	-15451
				0.33649	-17010.2
				0.33706	-18533.9
				0.33763	-20022.7
				0.3382	-21477.3
				0.33877	-22898.5
				0.33934	-24286.8
				0.33991	-25642.9
				0.34048	-26967.5
				0.34105	-28261.1
				0.34162	-29524.4
				0.34219	-30757.9
				0.34276	-31962.3
				0.34333	-33138.1
				0.3439	-34285.9
				0.34447	-35406.2
				0.34505	-36499.6
				0.34562	-37566.5
				0.34619	-38607.6
				0.34676	-39623.2
				0.34733	-40614
				0.3479	-41580.4
				0.34847	-42522.8
				0.34904	-43441.8
				0.34961	-44337.8
				0.35018	-45211.2
				0.35075	-46062.5
				0.35132	-46892.2
				0.35189	-47700.6
				0.35246	-48488.2
				0.35303	-49255.3
				0.3536	-50002.5
				0.35417	-50729.9
				0.35474	-51438.2
				0.35532	-52127.6
				0.35589	-52798.4
				0.35646	-53451.2
				0.35703	-54086.2
				0.3576	-54703.7
				0.35817	-55304.1
				0.35874	-55887.8
				0.35931	-56455.1
				0.35988	-57006.3
				0.36045	-57541.7
				0.36102	-58061.6
				0.36159	-58566.3
				0.36216	-59056.2
				0.36273	-59531.5
				0.3633	-59992.5
				0.36387	-60439.6
				0.36444	-60872.9
				0.36502	-61292.7
				0.36559	-61699.3
				0.36616	-62093.1
				0.36673	-62474.1
				0.3673	-62842.7
				0.36787	-63199.2
				0.36844	-63543.7
				0.36901	-63876.5
				0.36958	-64197.9
				0.37015	-64508
				0.37072	-64807.2
				0.37129	-65095.5
				0.37186	-65373.2
				0.37243	-65640.6
				0.373	-65897.9
				0.37357	-66145.2
				0.37414	-66382.7
				0.37471	-66610.7
				0.37529	-66829.4
				0.37586	-67038.8
				0.37643	-67239.3
				0.377	-67430.9
				0.37757	-67614
				0.37814	-67788.5
				0.37871	-67954.8
				0.37928	-68113
				0.37985	-68263.3
				0.38042	-68405.7
				0.38099	-68540.5
				0.38156	-68667.9
				0.38213	-68787.9
				0.3827	-68900.8
				0.38327	-69006.6
				0.38384	-69105.6
				0.38441	-69197.8
				0.38498	-69283.5
				0.38556	-69362.7
				0.38613	-69435.5
				0.3867	-69502.2
				0.38727	-69562.8
				0.38784	-69617.5
				0.38841	-69666.3
				0.38898	-69709.5
				0.38955	-69747.1
				0.39012	-69779.2
				0.39069	-69806.1
				0.39126	-69827.6
				0.39183	-69844.1
				0.3924	-69855.6
				0.39297	-69862.2
				0.39354	-69864
				0.39411	-69861.1
				0.39468	-69853.6
				0.39526	-69841.6
				0.39583	-69825.2
				0.3964	-69804.5
				0.39697	-69779.7
				0.39754	-69750.7
				0.39811	-69717.7
				0.39868	-69680.8
				0.39925	-69640
				0.39982	-69595.5
				0.40039	-69547.3
				0.40096	-69495.5
				0.40153	-69440.2
				0.4021	-69381.4
				0.40267	-69319.3
				0.40324	-69253.9
				0.40381	-69185.3
				0.40438	-69113.6
				0.40495	-69038.8
				0.40553	-68961.1
				0.4061	-68880.4
				0.40667	-68796.9
				0.40724	-68710.5
				0.40781	-68621.5
				0.40838	-68529.8
				0.40895	-68435.5
				0.40952	-68338.7
				0.41009	-68239.4
				0.41066	-68137.7
				0.41123	-68033.7
				0.4118	-67927.4
				0.41237	-67818.8
				0.41294	-67708
				0.41351	-67595.1
				0.41408	-67480.2
				0.41465	-67363.2
				0.41523	-67244.2
				0.4158	-67123.4
				0.41637	-67000.6
				0.41694	-66876.1
				0.41751	-66749.7
				0.41808	-66621.6
				0.41865	-66491.9
				0.41922	-66360.5
				0.41979	-66227.5
				0.42036	-66092.9
				0.42093	-65956.9
				0.4215	-65819.4
				0.42207	-65680.4
				0.42264	-65540.1
				0.42321	-65398.4
				0.42378	-65255.4
				0.42435	-65111.2
				0.42492	-64965.7
				0.4255	-64819
				0.42607	-64671.1
				0.42664	-64522.1
				0.42721	-64372.1
				0.42778	-64220.9
				0.42835	-64068.8
				0.42892	-63915.6
				0.42949	-63761.5
				0.43006	-63606.4
				0.43063	-63450.5
				0.4312	-63293.7
				0.43177	-63136
				0.43234	-62977.5
				0.43291	-62818.3
				0.43348	-62658.3
				0.43405	-62497.5
				0.43462	-62336.1
				0.4352	-62173.9
				0.43577	-62011.2
				0.43634	-61847.8
				0.43691	-61683.8
				0.43748	-61519.2
				0.43805	-61354
				0.43862	-61188.4
				0.43919	-61022.2
				0.43976	-60855.6
				0.44033	-60688.4
				0.4409	-60520.9
				0.44147	-60352.9
				0.44204	-60184.5
				0.44261	-60015.7
				0.44318	-59846.6
				0.44375	-59677.2
				0.44432	-59507.4
				0.44489	-59337.3
				0.44547	-59166.9
				0.44604	-58996.3
				0.44661	-58825.4
				0.44718	-58654.3
				0.44775	-58482.9
				0.44832	-58311.4
				0.44889	-58139.7
				0.44946	-57967.8
				0.45003	-57795.7
				0.4506	-57623.6
				0.45117	-57451.3
				0.45174	-57278.9
				0.45231	-57106.4
				0.45288	-56933.8
				0.45345	-56761.2
				0.45402	-56588.5
				0.45459	-56415.7
				0.45517	-56243
				0.45574	-56070.2
				0.45631	-55897.5
				0.45688	-55724.7
				0.45745	-55552
				0.45802	-55379.3
				0.45859	-55206.6
				0.45916	-55034
				0.45973	-54861.5
				0.4603	-54689.1
				0.46087	-54516.7
				0.46144	-54344.4
				0.46201	-54172.3
				0.46258	-54000.3
				0.46315	-53828.4
				0.46372	-53656.6
				0.46429	-53485
				0.46486	-53313.5
				0.46544	-53142.2
				0.46601	-52971.1
				0.46658	-52800.2
				0.46715	-52629.4
				0.46772	-52458.9
				0.46829	-52288.5
				0.46886	-52118.4
				0.46943	-51948.4
				0.47	-51778.8
				0.47057	-51609.3
				0.47114	-51440.1
				0.47171	-51271.1
				0.47228	-51102.4
				0.47285	-50934
				0.47342	-50765.8
				0.47399	-50597.9
				0.47456	-50430.2
				0.47514	-50262.9
				0.47571	-50095.8
				0.47628	-49929.1
				0.47685	-49762.6
				0.47742	-49596.5
				0.47799	-49430.6
				0.47856	-49265.1
				0.47913	-49099.9
				0.4797	-48935
				0.48027	-48770.5
				0.48084	-48606.3
				0.48141	-48442.4
				0.48198	-48278.9
				0.48255	-48115.7
				0.48312	-47952.9
				0.48369	-47790.4
				0.48426	-47628.3
				0.48483	-47466.6
				0.48541	-47305.2
				0.48598	-47144.2
				0.48655	-46983.6
				0.48712	-46823.4
				0.48769	-46663.5
				0.48826	-46504
				0.48883	-46344.9
				0.4894	-46186.2
				0.48997	-46027.9
				0.49054	-45870
				0.49111	-45712.5
				0.49168	-45555.4
				0.49225	-45398.7
				0.49282	-45242.4
				0.49339	-45086.5
				0.49396	-44931
				0.49453	-44775.9
				0.49511	-44621.3
				0.49568	-44467.1
				0.49625	-44313.2
				0.49682	-44159.8
				0.49739	-44006.9
				0.49796	-43854.3
				0.49853	-43702.2
				0.4991	-43550.5
				0.49967	-43399.3
				0.50024	-43248.4
				0.50081	-43098
				0.50138	-42948.1
				0.50195	-42798.5
				0.50252	-42649.5
				0.50309	-42500.8
				0.50366	-42352.6
				0.50423	-42204.8
				0.5048	-42057.5
				0.50538	-41910.6
				0.50595	-41764.2
				0.50652	-41618.1
				0.50709	-41472.6
				0.50766	-41327.5
				0.50823	-41182.8
				0.5088	-41038.6
				0.50937	-40894.8
				0.50994	-40751.5
				0.51051	-40608.6
				0.51108	-40466.2
				0.51165	-40324.2
				0.51222	-40182.7
				0.51279	-40041.6
				0.51336	-39901
				0.51393	-39760.8
				0.5145	-39621.1
				0.51508	-39481.9
				0.51565	-39343
				0.51622	-39204.7
				0.51679	-39066.8
				0.51736	-38929.3
				0.51793	-38792.3
				0.5185	-38655.7
				0.51907	-38519.6
				0.51964	-38384
				0.52021	-38248.8
				0.52078	-38114.1
				0.52135	-37979.8
				0.52192	-37845.9
				0.52249	-37712.5
				0.52306	-37579.6
				0.52363	-37447.1
				0.5242	-37315.1
				0.52477	-37183.5
				0.52535	-37052.3
				0.52592	-36921.7
				0.52649	-36791.4
				0.52706	-36661.6
				0.52763	-36532.3
				0.5282	-36403.4
				0.52877	-36275
				0.52934	-36147
				0.52991	-36019.4
				0.53048	-35892.3
				0.53105	-35765.6
				0.53162	-35639.4
				0.53219	-35513.7
				0.53276	-35388.3
				0.53333	-35263.4
				0.5339	-35139
				0.53447	-35015
				0.53505	-34891.4
				0.53562	-34768.3
				0.53619	-34645.6
				0.53676	-34523.4
				0.53733	-34401.6
				0.5379	-34280.2
				0.53847	-34159.3
				0.53904	-34038.8
				0.53961	-33918.8
				0.54018	-33799.1
				0.54075	-33679.9
				0.54132	-33561.2
				0.54189	-33442.8
				0.54246	-33324.9
				0.54303	-33207.5
				0.5436	-33090.4
				0.54417	-32973.8
				0.54474	-32857.6
				0.54532	-32741.9
				0.54589	-32626.5
				0.54646	-32511.6
				0.54703	-32397.1
				0.5476	-32283.1
				0.54817	-32169.4
				0.54874	-32056.2
				0.54931	-31943.4
				0.54988	-31831
				0.55045	-31719
				0.55102	-31607.5
				0.55159	-31496.3
				0.55216	-31385.6
				0.55273	-31275.3
				0.5533	-31165.3
				0.55387	-31055.9
				0.55444	-30946.8
				0.55502	-30838.1
				0.55559	-30729.8
				0.55616	-30621.9
				0.55673	-30514.5
				0.5573	-30407.4
				0.55787	-30300.8
				0.55844	-30194.5
				0.55901	-30088.6
				0.55958	-29983.2
				0.56015	-29878.1
				0.56072	-29773.5
				0.56129	-29669.2
				0.56186	-29565.3
				0.56243	-29461.8
				0.563	-29358.7
				0.56357	-29256
				0.56414	-29153.7
				0.56471	-29051.8
				0.56529	-28950.3
				0.56586	-28849.1
				0.56643	-28748.4
				0.567	-28648
				0.56757	-28548
				0.56814	-28448.4
				0.56871	-28349.1
				0.56928	-28250.3
				0.56985	-28151.8
				0.57042	-28053.7
				0.57099	-27956
				0.57156	-27858.6
				0.57213	-27761.6
				0.5727	-27665
				0.57327	-27568.8
				0.57384	-27472.9
				0.57441	-27377.4
				0.57498	-27282.3
				0.57556	-27187.5
				0.57613	-27093.1
				0.5767	-26999
				0.57727	-26905.4
				0.57784	-26812
				0.57841	-26719.1
				0.57898	-26626.5
				0.57955	-26534.2
				0.58012	-26442.3
				0.58069	-26350.8
				0.58126	-26259.6
				0.58183	-26168.7
				0.5824	-26078.3
				0.58297	-25988.1
				0.58354	-25898.3
				0.58411	-25808.9
				0.58468	-25719.8
				0.58526	-25631.1
				0.58583	-25542.6
				0.5864	-25454.6
				0.58697	-25366.9
				0.58754	-25279.5
				0.58811	-25192.4
				0.58868	-25105.7
				0.58925	-25019.3
				0.58982	-24933.3
				0.59039	-24847.6
				0.59096	-24762.2
				0.59153	-24677.2
				0.5921	-24592.4
				0.59267	-24508.1
				0.59324	-24424
				0.59381	-24340.3
				0.59438	-24256.9
				0.59495	-24173.8
				0.59553	-24091
				0.5961	-24008.6
				0.59667	-23926.4
				0.59724	-23844.6
				0.59781	-23763.2
				0.59838	-23682
				0.59895	-23601.1
				0.59952	-23520.6
				0.60009	-23440.4
				0.60066	-23360.5
				0.60123	-23280.8
				0.6018	-23201.6
				0.60237	-23122.6
				0.60294	-23043.9
				0.60351	-22965.5
				0.60408	-22887.4
				0.60465	-22809.7
				0.60523	-22732.2
				0.6058	-22655
				0.60637	-22578.2
				0.60694	-22501.6
				0.60751	-22425.3
				0.60808	-22349.4
				0.60865	-22273.7
				0.60922	-22198.3
				0.60979	-22123.2
				0.61036	-22048.4
				0.61093	-21973.9
				0.6115	-21899.7
				0.61207	-21825.8
				0.61264	-21752.1
				0.61321	-21678.8
				0.61378	-21605.7
				0.61435	-21532.9
				0.61492	-21460.4
				0.6155	-21388.2
				0.61607	-21316.3
				0.61664	-21244.6
				0.61721	-21173.2
				0.61778	-21102.1
				0.61835	-21031.3
				0.61892	-20960.7
				0.61949	-20890.4
				0.62006	-20820.4
				0.62063	-20750.7
				0.6212	-20681.2
				0.62177	-20612
				0.62234	-20543.1
				0.62291	-20474.4
				0.62348	-20406
				0.62405	-20337.9
				0.62462	-20270
				0.6252	-20202.4
				0.62577	-20135.1
				0.62634	-20068
				0.62691	-20001.2
				0.62748	-19934.6
				0.62805	-19868.3
				0.62862	-19802.3
				0.62919	-19736.5
				0.62976	-19671
				0.63033	-19605.7
				0.6309	-19540.6
				0.63147	-19475.9
				0.63204	-19411.3
				0.63261	-19347.1
				0.63318	-19283
				0.63375	-19219.3
				0.63432	-19155.7
				0.63489	-19092.4
				0.63547	-19029.4
				0.63604	-18966.6
				0.63661	-18904
				0.63718	-18841.7
				0.63775	-18779.6
				0.63832	-18717.8
				0.63889	-18656.2
				0.63946	-18594.8
				0.64003	-18533.7
				0.6406	-18472.8
				0.64117	-18412.2
				0.64174	-18351.8
				0.64231	-18291.6
				0.64288	-18231.6
				0.64345	-18171.9
				0.64402	-18112.4
				0.64459	-18053.1
				0.64517	-17994.1
				0.64574	-17935.3
				0.64631	-17876.7
				0.64688	-17818.3
				0.64745	-17760.2
				0.64802	-17702.3
				0.64859	-17644.6
				0.64916	-17587.1
				0.64973	-17529.9
				0.6503	-17472.9
				0.65087	-17416
				0.65144	-17359.5
				0.65201	-17303.1
				0.65258	-17246.9
				0.65315	-17191
				0.65372	-17135.3
				0.65429	-17079.7
				0.65486	-17024.4
				0.65544	-16969.3
				0.65601	-16914.5
				0.65658	-16859.8
				0.65715	-16805.3
				0.65772	-16751.1
				0.65829	-16697
				0.65886	-16643.2
				0.65943	-16589.6
				0.66	-16536.1
				0.66057	-16482.9
				0.66114	-16429.9
				0.66171	-16377.1
				0.66228	-16324.5
				0.66285	-16272
				0.66342	-16219.8
				0.66399	-16167.8
				0.66456	-16116
				0.66514	-16064.3
				0.66571	-16012.9
				0.66628	-15961.7
				0.66685	-15910.7
				0.66742	-15859.8
				0.66799	-15809.2
				0.66856	-15758.7
				0.66913	-15708.4
				0.6697	-15658.4
				0.67027	-15608.5
				0.67084	-15558.8
				0.67141	-15509.3
				0.67198	-15459.9
				0.67255	-15410.8
				0.67312	-15361.9
				0.67369	-15313.1
				0.67426	-15264.5
				0.67483	-15216.1
				0.67541	-15167.9
				0.67598	-15119.9
				0.67655	-15072
				0.67712	-15024.3
				0.67769	-14976.9
				0.67826	-14929.6
				0.67883	-14882.4
				0.6794	-14835.5
				0.67997	-14788.7
				0.68054	-14742.1
				0.68111	-14695.7
				0.68168	-14649.4
				0.68225	-14603.3
				0.68282	-14557.4
				0.68339	-14511.7
				0.68396	-14466.1
				0.68453	-14420.7
				0.68511	-14375.5
				0.68568	-14330.5
				0.68625	-14285.6
				0.68682	-14240.9
				0.68739	-14196.3
				0.68796	-14152
				0.68853	-14107.7
				0.6891	-14063.7
				0.68967	-14019.8
				0.69024	-13976.1
				0.69081	-13932.5
				0.69138	-13889.2
				0.69195	-13845.9
				0.69252	-13802.9
				0.69309	-13759.9
				0.69366	-13717.2
				0.69423	-13674.6
				0.6948	-13632.2
				0.69538	-13589.9
				0.69595	-13547.8
				0.69652	-13505.8
				0.69709	-13464
				0.69766	-13422.4
				0.69823	-13380.9
				0.6988	-13339.6
				0.69937	-13298.4
				0.69994	-13257.3
				0.70051	-13216.5
				0.70108	-13175.7
				0.70165	-13135.2
				0.70222	-13094.7
				0.70279	-13054.4
				0.70336	-13014.3
				0.70393	-12974.3
				0.7045	-12934.5
				0.70508	-12894.8
				0.70565	-12855.3
				0.70622	-12815.9
				0.70679	-12776.6
				0.70736	-12737.5
				0.70793	-12698.6
				0.7085	-12659.8
				0.70907	-12621.1
				0.70964	-12582.6
				0.71021	-12544.2
				0.71078	-12505.9
				0.71135	-12467.8
				0.71192	-12429.8
				0.71249	-12392
				0.71306	-12354.3
				0.71363	-12316.8
				0.7142	-12279.4
				0.71477	-12242.1
				0.71535	-12204.9
				0.71592	-12167.9
				0.71649	-12131.1
				0.71706	-12094.3
				0.71763	-12057.7
				0.7182	-12021.3
				0.71877	-11984.9
				0.71934	-11948.7
				0.71991	-11912.7
				0.72048	-11876.7
				0.72105	-11840.9
				0.72162	-11805.3
				0.72219	-11769.7
				0.72276	-11734.3
				0.72333	-11699
				0.7239	-11663.9
				0.72447	-11628.8
				0.72505	-11593.9
				0.72562	-11559.1
				0.72619	-11524.5
				0.72676	-11490
				0.72733	-11455.6
				0.7279	-11421.3
				0.72847	-11387.1
				0.72904	-11353.1
				0.72961	-11319.2
				0.73018	-11285.4
				0.73075	-11251.8
				0.73132	-11218.2
				0.73189	-11184.8
				0.73246	-11151.5
				0.73303	-11118.3
				0.7336	-11085.3
				0.73417	-11052.3
				0.73474	-11019.5
				0.73532	-10986.8
				0.73589	-10954.2
				0.73646	-10921.8
				0.73703	-10889.4
				0.7376	-10857.2
				0.73817	-10825
				0.73874	-10793
				0.73931	-10761.2
				0.73988	-10729.4
				0.74045	-10697.7
				0.74102	-10666.2
				0.74159	-10634.7
				0.74216	-10603.4
				0.74273	-10572.2
				0.7433	-10541.1
				0.74387	-10510.1
				0.74444	-10479.2
				0.74502	-10448.5
				0.74559	-10417.8
				0.74616	-10387.3
				0.74673	-10356.8
				0.7473	-10326.5
				0.74787	-10296.3
				0.74844	-10266.2
				0.74901	-10236.1
				0.74958	-10206.2
				0.75015	-10176.5
				0.75072	-10146.8
				0.75129	-10117.2
				0.75186	-10087.7
				0.75243	-10058.3
				0.753	-10029
				0.75357	-9999.88
				0.75414	-9970.81
				0.75471	-9941.85
				0.75529	-9912.99
				0.75586	-9884.23
				0.75643	-9855.58
				0.757	-9827.02
				0.75757	-9798.56
				0.75814	-9770.21
				0.75871	-9741.95
				0.75928	-9713.8
				0.75985	-9685.74
				0.76042	-9657.78
				0.76099	-9629.93
				0.76156	-9602.16
				0.76213	-9574.5
				0.7627	-9546.93
				0.76327	-9519.46
				0.76384	-9492.09
				0.76441	-9464.81
				0.76498	-9437.63
				0.76556	-9410.54
				0.76613	-9383.54
				0.7667	-9356.65
				0.76727	-9329.84
				0.76784	-9303.13
				0.76841	-9276.51
				0.76898	-9249.99
				0.76955	-9223.55
				0.77012	-9197.21
				0.77069	-9170.96
				0.77126	-9144.8
				0.77183	-9118.74
				0.7724	-9092.76
				0.77297	-9066.88
				0.77354	-9041.08
				0.77411	-9015.37
				0.77468	-8989.76
				0.77526	-8964.23
				0.77583	-8938.79
				0.7764	-8913.44
				0.77697	-8888.17
				0.77754	-8862.99
				0.77811	-8837.9
				0.77868	-8812.9
				0.77925	-8787.98
				0.77982	-8763.15
				0.78039	-8738.41
				0.78096	-8713.75
				0.78153	-8689.17
				0.7821	-8664.68
				0.78267	-8640.28
				0.78324	-8615.96
				0.78381	-8591.72
				0.78438	-8567.56
				0.78495	-8543.49
				0.78553	-8519.5
				0.7861	-8495.59
				0.78667	-8471.77
				0.78724	-8448.02
				0.78781	-8424.36
				0.78838	-8400.78
				0.78895	-8377.28
				0.78952	-8353.86
				0.79009	-8330.52
				0.79066	-8307.26
				0.79123	-8284.08
				0.7918	-8260.98
				0.79237	-8237.95
				0.79294	-8215.01
				0.79351	-8192.14
				0.79408	-8169.35
				0.79465	-8146.64
				0.79523	-8124.01
				0.7958	-8101.45
				0.79637	-8078.97
				0.79694	-8056.57
				0.79751	-8034.24
				0.79808	-8011.99
				0.79865	-7989.81
				0.79922	-7967.71
				0.79979	-7945.68
				0.80036	-7923.73
				0.80093	-7901.85
				0.8015	-7880.05
				0.80207	-7858.32
				0.80264	-7836.66
				0.80321	-7815.07
				0.80378	-7793.56
				0.80435	-7772.12
				0.80492	-7750.76
				0.8055	-7729.46
				0.80607	-7708.24
				0.80664	-7687.09
				0.80721	-7666.01
				0.80778	-7645
				0.80835	-7624.06
				0.80892	-7603.19
				0.80949	-7582.39
				0.81006	-7561.66
				0.81063	-7541
				0.8112	-7520.41
				0.81177	-7499.89
				0.81234	-7479.44
				0.81291	-7459.05
				0.81348	-7438.73
				0.81405	-7418.49
				0.81462	-7398.31
				0.8152	-7378.19
				0.81577	-7358.14
				0.81634	-7338.16
				0.81691	-7318.25
				0.81748	-7298.4
				0.81805	-7278.62
				0.81862	-7258.91
				0.81919	-7239.26
				0.81976	-7219.67
				0.82033	-7200.15
				0.8209	-7180.7
				0.82147	-7161.31
				0.82204	-7141.98
				0.82261	-7122.72
				0.82318	-7103.52
				0.82375	-7084.38
				0.82432	-7065.31
				0.82489	-7046.3
				0.82547	-7027.36
				0.82604	-7008.47
				0.82661	-6989.65
				0.82718	-6970.89
				0.82775	-6952.2
				0.82832	-6933.56
				0.82889	-6914.99
				0.82946	-6896.47
				0.83003	-6878.02
				0.8306	-6859.63
				0.83117	-6841.3
				0.83174	-6823.03
				0.83231	-6804.81
				0.83288	-6786.66
				0.83345	-6768.57
				0.83402	-6750.54
				0.83459	-6732.56
				0.83517	-6714.65
				0.83574	-6696.79
				0.83631	-6678.99
				0.83688	-6661.25
				0.83745	-6643.57
				0.83802	-6625.95
				0.83859	-6608.38
				0.83916	-6590.87
				0.83973	-6573.42
				0.8403	-6556.02
				0.84087	-6538.68
				0.84144	-6521.4
				0.84201	-6504.17
				0.84258	-6487
				0.84315	-6469.88
				0.84372	-6452.82
				0.84429	-6435.82
				0.84486	-6418.87
				0.84544	-6401.98
				0.84601	-6385.14
				0.84658	-6368.35
				0.84715	-6351.62
				0.84772	-6334.94
				0.84829	-6318.32
				0.84886	-6301.75
				0.84943	-6285.23
				0.85	-6268.77

## Sheet: Figure 3c
represented symbols				solid line
1273.42	0.60741			1309.71	-0.00455
1274.07	0.898			1310.36	-0.00015298
1274.72	1.33622			1311	0.00438
1275.37	1.55169			1311.65	0.00907
1276.02	1.61909			1312.29	0.0139
1276.67	1.39841			1312.94	0.01889
1277.32	1.04768			1313.58	0.02405
1277.97	0.20212			1314.23	0.02938
1278.62	0.21698			1314.88	0.03489
1279.27	0.23749			1315.52	0.04059
1279.92	0.46887			1316.17	0.04649
1280.57	0.82643			1316.81	0.0526
1281.21	1.29495			1317.46	0.05891
1281.86	1.44919			1318.1	0.06546
1282.51	1.43392			1318.74	0.07224
1283.16	1.67673			1319.39	0.07927
1283.81	1.96543			1320.03	0.08657
1284.46	2.53314			1320.68	0.09413
1285.11	2.60295			1321.32	0.10199
1285.76	2.70794			1321.97	0.11014
1286.41	2.34562			1322.32	0.11478
1287.06	1.81286			1322.44	0.11636
1287.71	0.74657			1322.56	0.11796
1288.35	0.22364			1322.61	0.11862
1289	0.15153			1322.68	0.11958
1289.65	0.2145			1322.8	0.1212
1290.3	0.14712			1322.92	0.12283
1290.95	0.80395			1323.04	0.12448
1291.6	1.05957			1323.16	0.12614
1292.24	0.66457			1323.26	0.12743
1292.89	0.76344			1323.28	0.12781
1293.54	1.31065			1323.4	0.1295
1294.19	1.26068			1323.52	0.13119
1294.84	1.73799			1323.64	0.1329
1295.48	2.46332			1323.76	0.13462
1296.13	2.42764			1323.88	0.13636
1296.78	1.8719			1323.9	0.13659
1297.43	1.73739			1324	0.1381
1298.07	1.3066			1324.12	0.13986
1298.72	0.98917			1324.24	0.14164
1299.37	0.81665			1324.36	0.14342
1300.01	0.73056			1324.48	0.14522
1300.66	0.52182			1324.54	0.14612
1301.31	0.30892			1324.6	0.14704
1301.96	-0.08969			1324.72	0.14887
1302.6	-0.01553			1324.84	0.15071
1303.25	0.34701			1324.96	0.15256
1303.9	0.57882			1325.08	0.15443
1304.54	0.51202			1325.19	0.15604
1305.19	0.94872			1325.21	0.15632
1305.83	1.04103			1325.33	0.15821
1306.48	0.76677			1325.45	0.16013
1307.13	0.84381			1325.57	0.16205
1307.77	1.41004			1325.69	0.164
1308.42	1.44333			1325.81	0.16595
1309.07	1.55228			1325.83	0.16638
1309.71	1.71273			1325.93	0.16793
1310.36	1.2055			1326.05	0.16991
1311	0.5714			1326.17	0.17192
1311.65	0.24124			1326.29	0.17394
1312.29	-0.2656			1326.41	0.17597
1312.94	-0.62994			1326.48	0.17715
1313.58	-0.27258			1326.53	0.17802
1314.23	-0.06436			1326.65	0.18009
1314.88	-0.12621			1326.77	0.18217
1315.52	0.10549			1326.89	0.18427
1316.17	0.62449			1327.01	0.18639
1316.81	0.7545			1327.12	0.18838
1317.46	1.08927			1327.13	0.18852
1318.1	1.60458			1327.25	0.19067
1318.74	1.91877			1327.37	0.19284
1319.39	1.79017			1327.49	0.19502
1320.03	1.80712			1327.61	0.19723
1320.68	1.83794			1327.73	0.19945
1321.32	1.8973			1327.76	0.2001
1321.97	2.07312			1327.85	0.20168
1322.61	2.11333			1327.97	0.20394
1323.26	1.80586			1328.09	0.20621
1323.9	1.18864			1328.21	0.20851
1324.54	0.50003			1328.33	0.21082
1325.19	-0.15186			1328.41	0.21233
1325.83	-0.2889			1328.45	0.21315
1326.48	-0.15298			1328.57	0.2155
1327.12	0.03403			1328.69	0.21787
1327.76	0.14294			1328.81	0.22026
1328.41	0.15565			1328.93	0.22266
1329.05	0.27405			1329.05	0.22509
1329.69	0.36003			1329.05	0.22511
1330.34	0.65549			1329.17	0.22754
1330.98	0.85096			1329.29	0.23001
1331.62	1.13644			1329.41	0.2325
1332.27	0.86194			1329.53	0.23501
1332.91	0.58745			1329.65	0.23754
1333.55	0.25299			1329.69	0.23846
1334.19	0.27853			1329.77	0.24009
1334.84	0.0741			1329.89	0.24267
1335.48	0.08968			1330.01	0.24526
1336.12	0.26527			1330.13	0.24788
1336.76	0.23088			1330.25	0.25052
1337.41	-0.32349			1330.34	0.25243
1338.05	-0.63785			1330.37	0.25318
1338.69	-0.82219			1330.49	0.25587
1339.33	-1.12652			1330.61	0.25858
1339.97	-1.16083			1330.73	0.26131
1340.62	-0.47513			1330.85	0.26407
1341.26	0.1891			1330.97	0.26685
1341.9	0.78393			1330.98	0.26705
1342.54	1.31144			1331.09	0.26965
1343.18	1.77373			1331.21	0.27248
1343.83	1.78287			1331.33	0.27533
1344.47	1.66394			1331.45	0.27821
1345.11	1.34484			1331.57	0.28111
1345.75	0.93348			1331.62	0.28236
1346.39	0.58777			1331.69	0.28404
1347.03	0.72563			1331.81	0.28699
1347.67	0.80194			1331.93	0.28997
1348.31	1.17491			1332.05	0.29298
1348.95	1.84271			1332.17	0.29601
1349.6	2.69355			1332.27	0.2984
1350.24	2.96561			1332.29	0.29908
1350.88	3.32012			1332.41	0.30216
1351.52	3.44889			1332.53	0.30528
1352.16	3.45375			1332.65	0.30842
1352.8	2.85651			1332.77	0.3116
1353.44	2.23899			1332.89	0.3148
1354.08	2.02522			1332.91	0.31523
1354.72	1.9499			1333.01	0.31803
1355.36	2.00774			1333.13	0.32129
1356	2.33341			1333.25	0.32458
1356.64	3.32163			1333.37	0.3279
1357.28	3.8796			1333.49	0.33125
1357.92	4.42263			1333.55	0.33289
1358.56	5.01601			1333.61	0.33463
1359.2	5.91979			1333.73	0.33804
1359.84	5.96659			1333.85	0.34148
1360.48	5.94281			1333.97	0.34496
1361.12	5.98578			1334.09	0.34847
1361.76	5.77285			1334.19	0.35143
1362.39	5.6119			1334.21	0.35201
1363.03	6.10557			1334.33	0.35559
1363.67	7.24653			1334.45	0.35919
1364.31	8.50414			1334.57	0.36284
1364.95	10.0254			1334.69	0.36651
1365.59	11.3119			1334.81	0.37022
1366.23	12.5881			1334.84	0.37093
1366.87	13.1881			1334.93	0.37397
1367.51	13.633			1335.05	0.37775
1368.14	13.8284			1335.17	0.38157
1368.78	13.7499			1335.29	0.38543
1369.42	13.7233			1335.41	0.38932
1370.06	14.1548			1335.48	0.39143
1370.7	14.4893			1335.53	0.39325
1371.33	14.9092			1335.65	0.39722
1371.97	15.9169			1335.77	0.40123
1372.61	16.1048			1335.89	0.40527
1373.25	16.0044			1336.01	0.40936
1373.89	16.0033			1336.12	0.41302
1374.52	15.9089			1336.13	0.41349
1375.16	15.0401			1336.25	0.41765
1375.8	14.4461			1336.37	0.42186
1376.44	13.1267			1336.5	0.42611
1377.07	11.1838			1336.62	0.4304
1377.71	8.86902			1336.74	0.43474
1378.35	6.91177			1336.76	0.43577
1378.99	5.0603			1336.86	0.43912
1379.62	4.06272			1336.98	0.44354
1380.26	3.55612			1337.1	0.448
1380.9	3.49763			1337.22	0.45252
1381.53	3.15555			1337.34	0.45707
1382.17	2.77873			1337.41	0.45976
1382.81	2.22635			1337.46	0.46168
1383.44	1.85955			1337.58	0.46633
1384.08	1.35948			1337.7	0.47103
1384.72	1.26726			1337.82	0.47577
1385.35	1.14405			1337.94	0.48057
1385.99	1.165			1338.05	0.48509
1386.62	1.05573			1338.06	0.48541
1387.26	1.14184			1338.18	0.49031
1387.9	1.10893			1338.3	0.49525
1388.53	1.47261			1338.42	0.50025
1389.17	1.58013			1338.54	0.5053
1389.8	1.64585			1338.66	0.5104
1390.44	1.53419			1338.69	0.51184
1391.08	1.32953			1338.78	0.51556
1391.71	0.70763			1338.9	0.52077
1392.35	0.67833			1339.02	0.52604
1392.98	0.52292			1339.14	0.53136
1393.62	0.28266			1339.26	0.53674
1394.25	0.32883			1339.33	0.54014
1394.89	0.74998			1339.38	0.54218
1395.52	0.34094			1339.5	0.54767
1396.16	0.28382			1339.62	0.55323
1396.79	0.5407			1339.74	0.55884
1397.43	0.5337			1339.86	0.56452
1398.06	0.38626			1339.97	0.57009
1398.7	0.74956			1339.98	0.57026
1399.33	0.86023			1340.1	0.57606
1399.97	0.63492			1340.22	0.58192
1400.6	0.75051			1340.34	0.58785
1401.23	0.76386			1340.46	0.59384
1401.87	0.44792			1340.58	0.5999
1402.5	0.2829			1340.62	0.60183
1403.14	0.45903			1340.7	0.60603
1403.77	0.23597			1340.82	0.61223
1404.4	0.05351			1340.94	0.61849
1405.04	-0.04856			1341.06	0.62483
1405.67	-0.27049			1341.18	0.63124
1406.31	-0.75247			1341.26	0.63551
1406.94	-0.82447			1341.3	0.63772
1407.57	-1.05649			1341.42	0.64427
1408.21	-1.16852			1341.54	0.6509
1408.84	-1.24057			1341.66	0.6576
1409.47	-1.34263			1341.78	0.66438
1410.11	-1.91471			1341.9	0.67124
1410.74	-2.05011			1341.9	0.67127
1411.37	-1.74901			1342.02	0.67818
1412.01	-1.53546			1342.14	0.6852
1412.64	-1.00548			1342.26	0.6923
1413.27	-0.4351			1342.38	0.69948
1413.9	-0.08372			1342.5	0.70675
1414.54	-0.31699			1342.54	0.70929
1415.17	-0.31269			1342.62	0.7141
1415.8	-0.41637			1342.74	0.72154
1416.43	-0.16362			1342.86	0.72907
1417.07	-0.05199			1342.98	0.73669
1417.7	0.18733			1343.1	0.7444
1418.33	0.20897			1343.18	0.74976
1418.96	0.0291			1343.22	0.7522
1419.6	-0.36609			1343.34	0.76009
1420.23	-0.15306			1343.46	0.76808
1420.86	0.24522			1343.58	0.77617
1421.49	0.71595			1343.7	0.78435
1422.12	1.41454			1343.82	0.79264
1422.75	1.90642			1343.83	0.79289
1423.39	1.78833			1343.94	0.80102
1424.02	1.43027			1344.06	0.80951
1424.65	1.11222			1344.18	0.8181
1425.28	0.78421			1344.3	0.82681
1425.91	0.99621			1344.42	0.83561
1426.54	1.07824			1344.47	0.83891
1427.17	1.1803			1344.54	0.84453
1427.8	1.1323			1344.66	0.85356
1428.44	0.85328			1344.78	0.86271
1429.07	0.31227			1344.9	0.87196
1429.7	-0.01169			1345.02	0.88134
1430.33	0.01041			1345.11	0.88808
1430.96	0.64778			1345.14	0.89084
1431.59	1.36138			1345.26	0.90045
1432.22	1.87217			1345.38	0.91019
1432.85	2.37114			1345.5	0.92006
1433.48	2.43915			1345.62	0.93005
1434.11	1.5869			1345.74	0.94017
1434.74	0.96421			1345.75	0.94068
1435.37	0.61087			1345.86	0.95043
1436	0.25669			1345.98	0.96081
1436.63	-0.20833			1346.1	0.97134
1437.26	-0.26401			1346.22	0.982
1437.89	-0.61015			1346.34	0.9928
1438.52	-0.92605			1346.39	0.99704
1439.15	-1.19618			1346.46	1.00375
1439.78	-0.86252			1346.58	1.01484
1440.41	-0.70715			1346.7	1.02609
1441.04	-0.21214			1346.82	1.03748
1441.67	-0.2606			1346.94	1.04902
1442.3	-0.20525			1347.03	1.05751
1442.93	-0.53402			1347.06	1.06073
1443.56	-0.39485			1347.18	1.07259
1444.18	-0.77914			1347.3	1.08461
1444.81	-0.32137			1347.42	1.0968
1445.44	0.16881			1347.54	1.10915
1446.07	0.56431			1347.66	1.12168
1446.7	0.62811			1347.67	1.12249
1447.33	1.60006			1347.79	1.13438
1447.96	2.18724			1347.91	1.14725
1448.59	2.33672			1348.03	1.16031
1449.21	2.62191			1348.15	1.17355
1449.84	2.75408			1348.27	1.18698
1450.47	2.09107			1348.31	1.19241
1451.1	1.12709			1348.39	1.20059
1451.73	0.59637			1348.51	1.2144
1452.35	0.14038			1348.63	1.22841
1452.98	-0.12623			1348.75	1.24261
1453.61	-0.25883			1348.87	1.25703
1454.24	0.10725			1348.95	1.26778
1454.87	0.31664			1348.99	1.27165
1455.49	0.34623			1349.11	1.28648
1456.12	0.84833			1349.23	1.30153
1456.75	0.94523			1349.35	1.31679
1457.38	0.43922			1349.47	1.33229
1458	0.20258			1349.59	1.34801
1458.63	-0.11397			1349.6	1.34915
1459.26	-1.37163			1349.71	1.36396
1459.88	-1.85828			1349.83	1.38015
1460.51	-1.84457			1349.95	1.39658
1461.14	-2.45547			1350.07	1.41326
1461.77	-2.74015			1350.19	1.43019
1462.39	-2.03239			1350.24	1.43715
1463.02	-1.68258			1350.31	1.44738
1463.65	-1.47549			1350.43	1.46483
1464.27	-0.27736			1350.55	1.48254
1464.9	0.8756			1350.67	1.50052
1465.52	1.25716			1350.79	1.51879
1466.15	1.57441			1350.88	1.5325
1466.78	2.01162			1350.91	1.53733
1467.4	1.45879			1351.03	1.55616
1468.03	0.96592			1351.15	1.57529
1468.66	0.55301			1351.27	1.59471
1469.28	0.29007			1351.39	1.61444
1469.91	0.00709			1351.51	1.63448
1470.53	-0.05593			1351.52	1.63598
1471.16	-0.24898			1351.63	1.65484
1471.78	-0.3031			1351.75	1.67552
1472.41	-0.27944			1351.87	1.69654
1473.04	-0.51915			1351.99	1.71789
1473.66	-0.51339			1352.11	1.73958
1474.29	-0.65331			1352.16	1.74851
1474.91	-0.608			1352.23	1.76163
1475.54	-0.84632			1352.35	1.78404
1476.16	-0.87711			1352.47	1.80681
1476.79	-0.6894			1352.59	1.82995
1477.41	-0.06298			1352.71	1.85348
1478.04	0.27133			1352.8	1.87111
1478.66	0.97259			1352.83	1.8774
1479.29	1.58985			1352.95	1.90171
1479.91	1.63255			1353.07	1.92643
1480.54	0.89133			1353.19	1.95156
1481.16	0.73586			1353.31	1.97712
1481.78	0.31584			1353.43	2.00311
1482.41	-0.03905			1353.44	2.00495
1483.03	-0.0293			1353.55	2.02954
1483.66	0.59445			1353.67	2.05643
1484.28	0.12346			1353.79	2.08377
1484.9	-0.26101			1353.91	2.11158
1485.53	-0.50771			1354.03	2.13988
1486.15	-0.94538			1354.08	2.15135
1486.78	-1.74308			1354.15	2.16867
1487.4	-1.3408			1354.27	2.19795
1488.02	-0.83855			1354.39	2.22775
1488.65	-0.58655			1354.51	2.25808
1489.27	-0.246			1354.63	2.28894
1489.89	0.76194			1354.72	2.31183
1490.52	1.34606			1354.75	2.32035
1491.14	1.35519			1354.87	2.35232
1491.76	1.4586			1354.99	2.38486
1492.39	1.79748			1355.11	2.41798
1493.01	1.593			1355.23	2.4517
1493.63	0.89636			1355.35	2.48603
1494.26	0.90874			1355.36	2.48811
1494.88	0.9711			1355.47	2.52099
1495.5	0.47343			1355.59	2.55659
1496.12	-0.29426			1355.71	2.59284
1496.75	-0.74198			1355.83	2.62975
1497.37	-1.45972			1355.95	2.66735
1497.99	-2.28748			1356	2.68214
1498.61	-2.60526			1356.07	2.70565
1499.24	-2.15307			1356.19	2.74466
1499.86	-1.7709			1356.31	2.78441
1500.48	-1.25876			1356.43	2.8249
1501.1	-0.56663			1356.55	2.86615
1501.73	-0.09454			1356.64	2.89619
1502.35	0.28754			1356.67	2.90819
1502.97	1.02959			1356.79	2.95103
1503.59	1.69162			1356.91	2.99468
1504.21	1.96363			1357.03	3.03918
1504.83	2.26561			1357.15	3.08452
1505.46	1.60757			1357.27	3.13075
1506.08	0.54901			1357.28	3.13279
1506.7	-0.69453			1357.39	3.17787
1507.32	-1.51753			1357.51	3.22591
1507.94	-2.31444			1357.63	3.27489
1508.56	-2.34974			1357.75	3.32483
1509.18	-1.86691			1357.87	3.37575
1509.8	-1.23146			1357.92	3.39485
1510.42	-0.63894			1357.99	3.42768
1511.05	-0.08488			1358.11	3.48063
1511.67	0.46521			1358.23	3.53464
1512.29	0.39528			1358.35	3.58973
1512.91	0.40534			1358.47	3.64592
1513.53	0.3954			1358.56	3.6857
1514.15	0.74544			1358.59	3.70324
1514.77	0.67547			1358.71	3.76171
1515.39	0.9555			1358.83	3.82136
1516.01	1.25551			1358.95	3.88222
1516.63	1.34552			1359.08	3.94432
1517.25	0.60552			1359.2	4.00768
1517.87	0.5155			1359.2	4.00905
1518.49	0.32548			1359.32	4.07234
1519.11	0.02544			1359.44	4.13831
1519.73	-0.1946			1359.56	4.20565
1520.35	0.22535			1359.68	4.27437
1520.97	0.28529			1359.8	4.3445
1521.59	0.46521			1359.84	4.3691
1522.21	0.55513			1359.92	4.41608
1522.83	0.84268			1360.04	4.48915
1523.45	1.12423			1360.16	4.56373
1524.07	1.36619			1360.28	4.63985
1524.69	1.54494			1360.4	4.71756
1525.3	1.93687			1360.48	4.77052
1525.92	1.9131			1360.52	4.79689
1526.54	1.37725			1360.64	4.87787
1527.16	0.63291			1360.76	4.96053
1527.78	-0.20628			1360.88	5.04492
1528.4	-1.08671			1361	5.13107
1529.02	-1.75715			1361.12	5.21841
1529.64	-1.98758			1361.12	5.21902
1530.26	-1.91801			1361.24	5.30881
1530.87	-1.97844			1361.36	5.40047
1531.49	-2.13887			1361.48	5.49403
1532.11	-2.3093			1361.6	5.58955
1532.73	-1.98973			1361.72	5.68705
1533.35	-1.51411			1361.76	5.71824
1533.96	-0.69912			1361.84	5.78658
1534.58	-0.20647			1361.96	5.88817
1535.2	0.71809			1362.08	5.99186
				1362.2	6.09768
				1362.32	6.20569
				1362.39	6.27569
				1362.44	6.3159
				1362.56	6.42836
				1362.68	6.54311
				1362.8	6.66017
				1362.92	6.77959
				1363.03	6.89631
				1363.04	6.90138
				1363.16	7.0256
				1363.28	7.15225
				1363.4	7.28137
				1363.52	7.41299
				1363.64	7.54712
				1363.67	7.58503
				1363.76	7.6838
				1363.88	7.82302
				1364	7.96481
				1364.12	8.10917
				1364.24	8.25612
				1364.31	8.3454
				1364.36	8.40565
				1364.48	8.55776
				1364.6	8.71244
				1364.72	8.86967
				1364.84	9.02944
				1364.95	9.17837
				1364.96	9.19171
				1365.08	9.35646
				1365.2	9.52363
				1365.32	9.69318
				1365.44	9.86504
				1365.56	10.0392
				1365.59	10.0807
				1365.68	10.2154
				1365.8	10.3938
				1365.92	10.5741
				1366.04	10.7563
				1366.16	10.9403
				1366.23	11.043
				1366.28	11.1258
				1366.4	11.3128
				1366.52	11.5011
				1366.64	11.6905
				1366.76	11.8807
				1366.87	12.0472
				1366.88	12.0717
				1367	12.2632
				1367.24	12.6465
				1367.36	12.8378
				1367.48	13.0285
				1367.51	13.0644
				1367.6	13.2184
				1367.72	13.407
				1367.84	13.594
				1367.96	13.7792
				1368.08	13.9621
				1368.14	14.0533
				1368.2	14.1423
				1368.32	14.3195
				1368.44	14.4932
				1368.56	14.6631
				1368.68	14.8288
				1368.78	14.9611
				1368.8	14.9898
				1368.92	15.1457
				1369.04	15.296
				1369.16	15.4405
				1369.28	15.5785
				1369.4	15.7099
				1369.42	15.727
				1369.52	15.834
				1369.64	15.9506
				1369.76	16.0593
				1369.88	16.1598
				1370	16.2516
				1370.06	16.2898
				1370.12	16.3344
				1370.24	16.4081
				1370.36	16.4723
				1370.49	16.5268
				1370.61	16.5715
				1370.7	16.5987
				1370.73	16.6061
				1370.85	16.6305
				1370.97	16.6446
				1371.09	16.6485
				1371.21	16.642
				1371.33	16.6252
				1371.33	16.6235
				1371.45	16.5981
				1371.57	16.5609
				1371.69	16.5137
				1371.81	16.4567
				1371.93	16.39
				1371.97	16.3618
				1372.05	16.3139
				1372.17	16.2287
				1372.29	16.1347
				1372.41	16.0321
				1372.53	15.9213
				1372.61	15.8395
				1372.65	15.8027
				1372.77	15.6767
				1372.89	15.5436
				1373.01	15.4038
				1373.13	15.2578
				1373.25	15.106
				1373.25	15.1048
				1373.37	14.9487
				1373.49	14.7865
				1373.61	14.6197
				1373.73	14.4488
				1373.85	14.2741
				1373.89	14.218
				1373.97	14.0961
				1374.09	13.9152
				1374.21	13.7317
				1374.33	13.546
				1374.45	13.3585
				1374.52	13.2403
				1374.57	13.1695
				1374.69	12.9794
				1374.81	12.7885
				1374.93	12.5971
				1375.16	12.2262
				1375.17	12.2138
				1375.29	12.0224
				1375.41	11.8316
				1375.53	11.6416
				1375.65	11.4524
				1375.77	11.2645
				1375.8	11.219
				1375.89	11.0778
				1376.01	10.8927
				1376.13	10.7092
				1376.25	10.5275
				1376.37	10.3476
				1376.44	10.2495
				1376.49	10.1698
				1376.61	9.99406
				1376.73	9.82052
				1376.85	9.64924
				1376.97	9.4803
				1377.07	9.33748
				1377.09	9.31375
				1377.21	9.14964
				1377.33	8.98801
				1377.45	8.8289
				1377.57	8.67232
				1377.69	8.5183
				1377.71	8.49351
				1377.81	8.36686
				1377.93	8.21799
				1378.05	8.07171
				1378.17	7.92801
				1378.29	7.78688
				1378.35	7.72175
				1378.41	7.64832
				1378.53	7.5123
				1378.65	7.37882
				1378.77	7.24785
				1378.89	7.11936
				1378.99	7.02183
				1379.01	6.99334
				1379.13	6.86976
				1379.25	6.74858
				1379.37	6.62977
				1379.49	6.51331
				1379.61	6.39915
				1379.62	6.39055
				1379.73	6.28728
				1379.85	6.17763
				1379.97	6.0702
				1380.09	5.96492
				1380.21	5.86178
				1380.26	5.8232
				1380.33	5.76072
				1380.45	5.66172
				1380.57	5.56474
				1380.69	5.46973
				1380.81	5.37666
				1380.9	5.31428
				1380.93	5.28548
				1381.05	5.19618
				1381.17	5.1087
				1381.29	5.023
				1381.41	4.93906
				1381.53	4.85815
				1381.53	4.85683
				1381.65	4.77628
				1381.78	4.69738
				1381.9	4.62008
				1382.02	4.54436
				1382.14	4.47017
				1382.17	4.4493
				1382.26	4.39749
				1382.38	4.32628
				1382.5	4.25652
				1382.62	4.18816
				1382.74	4.12118
				1382.81	4.08258
				1382.86	4.05554
				1382.98	3.99122
				1383.1	3.92819
				1383.22	3.86641
				1383.34	3.80587
				1383.44	3.75325
				1383.46	3.74652
				1383.58	3.68835
				1383.7	3.63133
				1383.82	3.57542
				1383.94	3.52062
				1384.06	3.46688
				1384.08	3.45707
				1384.18	3.41419
				1384.3	3.36253
				1384.42	3.31186
				1384.54	3.26217
				1384.66	3.21344
				1384.72	3.19022
				1384.78	3.16564
				1384.9	3.11875
				1385.02	3.07275
				1385.14	3.02762
				1385.26	2.98335
				1385.35	2.94934
				1385.38	2.93991
				1385.5	2.89728
				1385.62	2.85544
				1385.74	2.81439
				1385.86	2.77409
				1385.98	2.73454
				1385.99	2.73146
				1386.1	2.69571
				1386.22	2.65759
				1386.34	2.62017
				1386.46	2.58343
				1386.58	2.54735
				1386.62	2.53398
				1386.7	2.51192
				1386.82	2.47712
				1386.94	2.44295
				1387.06	2.40938
				1387.18	2.37641
				1387.26	2.35461
				1387.3	2.34402
				1387.42	2.3122
				1387.54	2.28093
				1387.66	2.25021
				1387.78	2.22002
				1387.9	2.19135
				1387.9	2.19035
				1388.02	2.1612
				1388.14	2.13254
				1388.26	2.10437
				1388.38	2.07668
				1388.5	2.04945
				1388.53	2.04243
				1388.62	2.02269
				1388.74	1.99637
				1388.86	1.97049
				1388.98	1.94504
				1389.1	1.92002
				1389.17	1.90631
				1389.22	1.8954
				1389.34	1.87119
				1389.46	1.84738
				1389.58	1.82395
				1389.7	1.8009
				1389.8	1.78165
				1389.82	1.77823
				1389.94	1.75591
				1390.06	1.73396
				1390.18	1.71235
				1390.3	1.69109
				1390.42	1.67016
				1390.44	1.66724
				1390.54	1.64956
				1390.66	1.62928
				1390.78	1.60932
				1390.9	1.58967
				1391.02	1.57033
				1391.08	1.56205
				1391.14	1.55128
				1391.26	1.53252
				1391.38	1.51405
				1391.5	1.49586
				1391.62	1.47795
				1391.71	1.46515
				1391.74	1.4603
				1391.86	1.44292
				1391.98	1.4258
				1392.1	1.40894
				1392.22	1.39232
				1392.34	1.37595
				1392.35	1.37572
				1392.46	1.35982
				1392.58	1.34393
				1392.7	1.32827
				1392.82	1.31284
				1392.94	1.29763
				1392.98	1.29304
				1393.07	1.28263
				1393.19	1.26786
				1393.31	1.25329
				1393.43	1.23893
				1393.55	1.22478
				1393.62	1.21647
				1393.67	1.21082
				1393.79	1.19706
				1393.91	1.1835
				1394.03	1.17012
				1394.15	1.15693
				1394.25	1.14544
				1394.27	1.14392
				1394.39	1.13109
				1394.51	1.11843
				1394.63	1.10595
				1394.75	1.09364
				1394.87	1.08149
				1394.89	1.07944
				1394.99	1.06951
				1395.11	1.05769
				1395.23	1.04603
				1395.35	1.03453
				1395.47	1.02317
				1395.52	1.01803
				1395.59	1.01197
				1395.71	1.00092
				1395.83	0.99001
				1395.95	0.97924
				1396.07	0.96861
				1396.16	0.96079
				1396.19	0.95812
				1396.31	0.94777
				1396.43	0.93755
				1396.55	0.92746
				1396.67	0.9175
				1396.79	0.90767
				1396.79	0.90737
				1396.91	0.89796
				1397.03	0.88838
				1397.15	0.87891
				1397.27	0.86957
				1397.39	0.86034
				1397.43	0.85745
				1397.51	0.85122
				1397.63	0.84222
				1397.75	0.83333
				1397.87	0.82455
				1397.99	0.81588
				1398.06	0.81072
				1398.11	0.80731
				1398.23	0.79885
				1398.35	0.79049
				1398.47	0.78223
				1398.59	0.77407
				1398.7	0.76694
				1398.71	0.76601
				1398.83	0.75805
				1398.95	0.75018
				1399.07	0.7424
				1399.19	0.73472
				1399.31	0.72712
				1399.33	0.72585
				1399.43	0.71962
				1399.55	0.7122
				1399.67	0.70487
				1399.79	0.69762
				1399.91	0.69046
				1399.97	0.68726
				1400.03	0.68338
				1400.15	0.67638
				1400.27	0.66947
				1400.39	0.66263
				1400.51	0.65587
				1400.6	0.65096
				1400.63	0.64918
				1400.75	0.64257
				1400.87	0.63604
				1400.99	0.62958
				1401.11	0.62319
				1401.23	0.61687
				1401.23	0.61678
				1401.35	0.61062
				1401.47	0.60445
				1401.59	0.59834
				1401.71	0.59229
				1401.83	0.58632
				1401.87	0.58456
				1401.95	0.5804
				1402.07	0.57456
				1402.19	0.56877
				1402.31	0.56305
				1402.43	0.55739
				1402.5	0.55416
				1402.55	0.55179
				1402.67	0.54625
				1402.79	0.54077
				1402.91	0.53535
				1403.03	0.52998
				1403.14	0.52544
				1403.15	0.52468
				1403.27	0.51942
				1403.39	0.51423
				1403.51	0.50908
				1403.63	0.50399
				1403.75	0.49896
				1403.77	0.49829
				1403.87	0.49397
				1403.99	0.48904
				1404.11	0.48416
				1404.23	0.47933
				1404.35	0.47454
				1404.4	0.47259
				1404.48	0.46981
				1404.6	0.46512
				1404.72	0.46049
				1404.84	0.45589
				1404.96	0.45135
				1405.04	0.44824
				1405.08	0.44685
				1405.2	0.44239
				1405.32	0.43798
				1405.44	0.43362
				1405.56	0.42929
				1405.67	0.42516
				1405.68	0.42501
				1405.8	0.42077
				1405.92	0.41657
				1406.04	0.41242
				1406.16	0.4083
				1406.28	0.40423
				1406.31	0.40325
				1406.4	0.40019
				1406.52	0.39619
				1406.64	0.39223
				1406.76	0.38831
				1406.88	0.38443
				1406.94	0.38244
				1407	0.38058
				1407.12	0.37677
				1407.24	0.373
				1407.36	0.36926
				1407.48	0.36556
				1407.57	0.36265
				1407.6	0.36189
				1407.72	0.35826
				1407.84	0.35466
				1407.96	0.35109
				1408.08	0.34756
				1408.2	0.34406
				1408.21	0.34383
				1408.32	0.34059
				1408.44	0.33716
				1408.56	0.33375
				1408.68	0.33038
				1408.8	0.32704
				1408.84	0.32591
				1408.92	0.32373
				1409.04	0.32044
				1409.16	0.31719
				1409.28	0.31397
				1409.4	0.31078
				1409.47	0.30883
				1409.52	0.30761
				1409.64	0.30447
				1409.76	0.30137
				1409.88	0.29828
				1410	0.29523
				1410.11	0.29255
				1410.12	0.2922
				1410.24	0.2892
				1410.36	0.28623
				1410.48	0.28328
				1410.6	0.28036
				1410.72	0.27746
				1410.74	0.27701
				1410.84	0.27459
				1410.96	0.27175
				1411.08	0.26892
				1411.2	0.26613
				1411.32	0.26335
				1411.37	0.26217
				1411.44	0.2606
				1411.56	0.25788
				1411.68	0.25517
				1411.8	0.25249
				1411.92	0.24984
				1412.01	0.248
				1412.04	0.2472
				1412.16	0.24459
				1412.28	0.242
				1412.4	0.23943
				1412.52	0.23688
				1412.64	0.23444
				1412.64	0.23436
				1412.76	0.23185
				1412.88	0.22937
				1413	0.22691
				1413.12	0.22446
				1413.24	0.22204
				1413.27	0.22147
				1413.36	0.21964
				1413.48	0.21725
				1413.6	0.21489
				1413.72	0.21255
				1413.84	0.21022
				1413.9	0.20905
				1413.96	0.20791
				1414.08	0.20563
				1414.2	0.20336
				1414.32	0.2011
				1414.44	0.19887
				1414.54	0.19716
				1414.56	0.19666
				1414.68	0.19446
				1414.8	0.19228
				1414.92	0.19012
				1415.04	0.18797
				1415.16	0.18584
				1415.17	0.18576
				1415.28	0.18373
				1415.4	0.18163
				1415.52	0.17955
				1415.64	0.17749
				1415.77	0.17545
				1415.8	0.17482
				1415.89	0.17341
				1416.01	0.1714
				1416.13	0.1694
				1416.25	0.16742
				1416.37	0.16545
				1416.43	0.16433
				1416.49	0.16349
				1416.61	0.16156
				1416.73	0.15963
				1416.85	0.15772
				1416.97	0.15583
				1417.07	0.15426
				1417.09	0.15395
				1417.21	0.15208
				1417.33	0.15023
				1417.45	0.14839
				1417.57	0.14657
				1417.69	0.14476
				1417.7	0.14458
				1417.81	0.14296
				1417.93	0.14118
				1418.05	0.13941
				1418.17	0.13765
				1418.29	0.13591
				1418.33	0.13528
				1418.41	0.13418
				1418.53	0.13246
				1418.65	0.13075
				1418.77	0.12906
				1418.89	0.12738
				1418.96	0.12633
				1419.01	0.12571
				1419.13	0.12406
				1419.25	0.12241
				1419.37	0.12078
				1419.49	0.11916
				1419.6	0.11773
				1419.61	0.11755
				1419.73	0.11595
				1419.85	0.11437
				1420.23	0.10944
				1420.86	0.10147
				1421.49	0.09378
				1422.12	0.08638
				1422.75	0.07923
				1423.39	0.07234
				1424.02	0.06569
				1424.65	0.05927
				1425.28	0.05307
				1425.91	0.04708
				1426.54	0.04129
				1427.17	0.03569
				1427.8	0.03027
				1428.44	0.02503
				1429.07	0.01995
				1429.7	0.01504

## Sheet: Figure 3d
E2g position			E2g FWHM
1372.54			13.2734
1373.43			13.4797
1374.24			16.6455
1372.54			12.4042
1372.53			13.4353
1373.56			14.4914
1371.24			13.5771
1370.71			13.7453
1371.05			15.6947
1371.81			14.8287
1374.12			12.2812
1372.7			16.2607
1371.66			13.9916
1372.68			14.3431
1373.52			12.6968
1373.75			13.4771
1371.64			14.1932
1372.48			11.7502
1372.62			12.4351
1373.21			12.5464
1372.07			13.9909
1372.66			14.8445
1373.5			15.8179
1373.05			12.0084
1372.22			9.9857
1371.9			12.4979
1371.87			13.5147
1370.96			14.2488
1371.87			12.7344
1374.79			13.5067
1373.73			13.3155
1372.44			12.4861
1371.18			14.6938
1371.32			14.9441
1369.61			12.8643
1370.66			11.8596
1371.62			14.207
1370.91			11.7453
1372.9			11.9321
1370.97			11.4024
1369.86			14.2583
1370.65			15.8781
1370.34			12.4925
1370.92			13.3024
1370.45			11.1177
1371.5			13.9442
1372.87			12.2057
1371.85			13.5319
1371.12			14.0587
1371.9			11.5521
1373.13			12.5303
1371.56			11.4894
1371.79			15.1498
1373.06			14.5241
1373.78			13.3849
1373.34			12.7901
1373.91			13.2629
1374.63			15.7459
1375.26			14.088
1373.28			13.1277
1374.31			14.8546
1372.7			13.4953
1373.84			16.4597
1373.48			11.8869
1372.91			12.1473
1375.14			15.6564
1374.55			16.1473
1373.79			14.5596
1375.46			16.8837
1373.4			14.2329
1374.58			14.9129
1374.67			15.1335
1375.98			12.3826
1373.25			12.8918
1373.63			13.0965
1372.82			12.8007
1372.2			15.5145
1374.68			16.6671
1375.83			14.8192
1374.77			12.1997
1371.72			14.4661
1372.4			12.9728
1371.25			12.7466
1373.13			15.0268
1371.38			16.1681
1372.99			11.7505
1372.51			11.8635
1372.91			11.9415
1370.28			11.8849
1370.43			14.4759
1372.8			13.1946
1370.31			14.8644
1374.04			16.2536
1373.76			15.007
1373.2			13.2139
1374.24			14.6691
1373.97			14.8269
1373.4			14.8796
1374.44			13.1213
1373.98			16.0547
1373.41			12.38
1370.71			12.9771
1372.81			11.1151
1372.38			14.3574
1372.51			14.967
1371.03			13.5177
1373.04			15.8562
1373.65			15.1137
1373.19			15.5561
1372.68			17.3978
1372.95			18.228
1369.99			14.2347
1373.28			12.2304
1372.34			13.5965
1371.79			14.2465
1373.6			14.7668
1372.74			13.3668
1371.63			14.8719
1371.85			12.3865
1370.63			15.526
1371.4			16.3783
1372.9			16.2762
1373.1			13.5043
1371.3			15.0077
1373.14			15.1796
1373.04			13.865
1372.51			12.5638
1372.49			15.8803
1373.22			10.4565
1373.06			13.9913
1374.16			15.4345
1371.83			11.0281
1371.77			11.9681
1373.68			13.4211
1370.66			15.8877
1369.84			12.478
1369.54			15.847
1370.87			12.0261
1371.82			14.5798
1373.24			13.9259
1372.14			13.5572
1371.13			17.9414
1369.54			14.266
1371.3			14.1531
1371.07			12.0738
1373.32			12.3425
1368.68			11.3049
1372.1			12.8908
1371.77			11.8756
1372.52			13.8308
1372.46			14.1182
1373.96			12.5175
1371.08			14.8448
1370.84			10.9407
1370.73			13.9704
1371.95			12.946
1372.09			10.0674
1371.15			14.4443
1373.61			12.3609
1371.39			13.7678
1371.44			12.2522
1372.95			11.0288
1372.43			11.5935
1370.28			14.216
1372.46			14.5904
1373.4			13.8512
1372.5			13.3034
1373.4			11.8348
1371.33			15.8488
1371.79			13.0858
1374.8			15.4335
1373.93			13.5471
1373.95			11.5884
1373.28			14.2412
1372.45			10.7567
1372.59			12.8079
1372.08			13.8817
1373.08			15.7259
1373.14			11.8843
1375.12			16.5388
1371.61			13.7269
1372.15			12.4629
1370.65			16.013
1369.52			11.6701
1371.56			13.4065
1371.09			14.0383
1371.33			13.037
1371.31			13.7909
1368.99			11.7609
1372			14.3351
1371.29			14.2484
1371.7			14.3958
1370.17			12.1905
1371.06			17.1846
1373.85			11.977
1373.32			12.3758
1372.02			12.9186
1372.51			15.467
1373.83			14.1281
1372.84			13.7978
1370.95			14.1734
1370.83			14.5959
1372.25			13.9247
1372.22			12.7347
1371.71			15.2061
1369.5			13.8607
1371.19			13.9044
1370.12			15.1379
1371.53			18.3504
1372			14.2296
1372.02			15.2612
1372.95			13.9667
1372.59			11.5907
1371.2			12.7807
1371.67			12.5057
1373.4			14.346
1373.73			14.2391
1372.12			14.0286
1371.12			14.824
1371.82			13.9876
1372.25			11.6724
1373.22			11.5317
1371.95			12.0485
1372.75			12.4659
1371.28			13.452
1373			13.9184
1372.71			15.1283
1373.08			16.0942
1372.94			14.7048
1372.21			13.9148
1373.69			13.1487
1373.12			14.2238
1370.64			13.4586
1371.01			15.5115
1371.21			13.801
1371.25			14.4475
1370.4			15.0817
1368.62			13.7194
1372.22			14.4514
1372.86			13.4527
1371.98			16.201
1372.09			13.9817
1371.9			12.462
1372.32			14.9437
1372.53			12.7684
1371.88			13.293
1369.24			13.0787
1369.95			13.2883
1371.53			14.0715
1371.48			14.3417
1371.95			14.1778
1371.85			14.3155
1373.15			13.2993
1372.21			14.5146
1374.19			14.9537
1372.86			15.1011
1372.68			14.3993
1373.08			13.8077
1372.77			12.2831
1373.04			14.6966
1373.96			12.2986
1374.66			12.6717
1372.67			15.0451
1370.7			15.7744
1370.44			14.9069
1371.43			12.6245
1372.74			13.7779
1372.78			12.6892
1371.83			12.9732
1371.83			16.0148
1373.14			14.6497
1372.54			13.1508
1373.17			14.0654
1374.11			14.9599
1376.11			13.8682
1375.12			13.7982
1373.62			14.4213
1371.01			12.06
1374.09			14.7891
1373.94			14.7107
1371.96			13.0261
1373.23			14.4586
1372.25			15.1745
1371.65			14.0352
1373.51			15.2358
1372.08			14.0359
1372.17			15.49
1372.32			12.7057
1371.28			14.2774
1370.35			11.5617
1371.52			13.013
1372.01			12.6493
1370.64			14.3178
1371.94			14.4251
1371.32			12.192
1370.04			14.3344
1372.21			11.4299
1374.15			11.2072
1371.25			13.821
1371.16			12.7091
1369.87			11.7519
1371.65			14.8029
1371.89			14.9573
1371.43			13.1814
1370.95			12.1936
1372.77			15.8234
1373.36			12.8516
1372.18			15.468
1372.68			12.6052
1373.38			14.5931
1372.83			14.895
1372.12			15.8899
1372.8			15.2178
1374.03			13.6822
1373.06			13.6375
1372.88			14.587
1372.56			11.6212
1373.09			12.211
1372.78			12.2997
1372.45			14.2636
1371.19			14.1779
1370.99			12.2266
1371.99			12.4731
1370			13.1708
1370.31			12.9018
1371.97			13.0557
1372.84			13.1781
1370.86			13.119
1373.46			13.0449
1373.84			13.3354
1374.5			13.5471
1371.77			14.0935
1371.72			13.6452
1373.56			14.9319
1371.46			14.8018
1371.13			13.2114
1371.38			13.8888
1372.3			14.42
1373.2			11.541
1371.75			16.4999
1372.13			14.1275
1372.56			14.7401
1371.67			12.506
1370.7			14.0176
1371.37			14.2979
1369.97			15.4873
1371.07			15.2533
1371.34			15.6112
1372.16			15.6259
1372.97			15.577
1371.76			13.4493
1372.27			13.6266
1371.94			14.6037
1370.51			15.8005
1372.88			15.8328
1372.34			15.6955
1373.54			13.983
1372.12			13.0321
1373.34			14.661
1373.4			12.3346
1373.71			11.5282
1375.35			12.4013
1373.62			14.119
1370.43			14.9776
1372.16			16.4489
1372.77			13.4653
1372.69			12.4736
1372.35			14.6591
1371.21			14.3748
1371.03			15.0806
1371.38			12.7682
1373.07			13.4056
1373.32			14.6888
1374.47			14.9529
1373.47			12.8142
1374.46			14.1199
1374.57			13.7765
1374.93			14.2924
1374.3			13.2037
1371.31			13.7089
1373.92			17.2041
1373.08			15.9345
1374.12			14.8545
1373.64			14.9612
1371.78			14.8713
1371.23			13.123
1372.02			14.261
1372.41			13.6625
1371.79			13.8604
1371.66			14.8849
1371.55			12.897
1372.11			14.3509
1371.46			14.9003
1371.51			14.5434
1371.37			14.9441
1371.17			12.6455
1371.9			12.8245
1372.85			13.695
1372.78			13.1513
1372.64			13.6838
1370.29			13.0829
1369.94			14.905
1370.63			14.6622
1370.86			15.5453
1370.93			13.6894
1371.75			12.507
1371.34			13.4713
1372.99			12.9594
1373.36			14.2086
1374.34			14.8922
1372.58			15.6051
1371.57			12.1531
1372.21			13.487
1371.9			12.2151
1370.71			12.0282
1372.78			13.5356
1372.92			15.5775
1373.76			15.8351
1371.7			13.1076
1372.78			12.2043
1372.33			14.5692
1371.73			13.083
1371.63			12.1826
1372.25			12.9329
1373.02			13.5815
1373.11			14.4452
1372.59			15.4375
1372.01			13.9895
1373.84			15.7299
1373.98			14.4065
1372.91			15.1091
1371.34			14.0823
1371.69			13.0698
1370.99			14.6804
1371.04			13.9024
1371.73			15.2791
1370.37			15.4583
1368.76			14.9033
1371.68			13.3167
1373.14			13.4236
1373.84			10.0445
1370.65			11.0669
1369.25			15.2828
1369.39			14.2812
1371.2			12.2078
1371.32			13.1525
1370.3			15.1244
1370.33			12.5312
1369.88			12.3408
1371.95			12.2549
1371.63			12.4784
1371.39			13.7857
1369.68			13.2488
1370.52			14.2925
1373.83			12.8285
1375.98			12.8503
1372.36			13.25
1373.03			12.7049
1374			13.6981
1373.16			13.7102
1373.14			13.5479
1373.28			13.248
1369.92			17.6958
1372.04			16.5098
1370.81			16.3109
1370.33			12.6796
1373.3			13.7744
1371.89			13.3229
1372.62			12.8012
1373.18			13.0528
1371.35			14.8765
1373.74			12.0334
1375.73			13.5082
1373.2			15.1981
1372.46			15.1936
1372.74			14.1973
1375.19			13.3384
1373.77			14.3214
1375.07			15.4213
1372.51			12.7043
1372.73			12.3023
1372.64			13.9407
1374.35			13.8019
1373.12			13.6929
1370.79			13.5634
1373.71			15.9152
1371.87			13.5825
1371.68			14.4531
1371.45			15.8239
1372.92			16.3443
1373.12			15.2584
1371.62			12.1463
1370.01			12.8949
1369.93			15.2495
1370.17			13.2278
1370.31			14.0486
1371.64			12.2509
1370.68			14.1937
1373.98			15.4509
1373.53			15.3992
1371.24			14.4919
1372.79			13.5266
1370			14.0437
1370.28			12.9307
1372.66			13.1611
1372.39			15.9032
1371.2			14.2262
1373.33			15.6868
1373.41			14.0583
1372.35			14.8844
1374.34			13.1005
1373.22			13.08
1372.33			10.9868
1369.99			13.4977
1372.08			14.848
1370.9			12.3079
1373.8			15.6861
1374.2			14.3018
1373.16			13.8212
1370.87			11.3966
1373.63			11.6267
1372.67			12.9223
1371.92			16.5211
1370.83			12.9673
1372.45			13.3067
1370.29			13.6744
1371.33			15.5734
1373.89			13.9664
1374.89			13.4981
1375.13			14.7076
1371.27			13.0305
1371.11			15.5309
1371.45			14.4282
1372.55			12.242
1370.76			12.2529
1370.48			14.0773
1370.09			13.017
1368.52			14.5619
1369.5			13.1955
1373.23			17.4078
1371.77			13.9454
1369.55			14.0649
1369.09			13.5069
1369.2			13.8576
1369.53			14.4093
1370.65			16.3423
1371.53			12.7776
1373.49			15.5035
1370.15			13.0945
1370.17			12.309
1372.91			13.2392
1372.24			14.7024
1372.2			15.6681
1370.62			16.3735
1373.38			13.5003
1375.52			11.7889
1371.8			17.4285
1374.05			12.864
1375.36			12.6915
1373.71			11.2066
1374.01			13.5037
1370			13.9679
1371.96			13.468
1372.35			14.7547
1370.71			13.5558
1371.73			16.6493
1372.07			14.5438
1373.33			12.6436
1368.2			12.7714
1369.96			15.6895
1370.85			11.2075
1372.9			15.0366
1373.16			13.6343
1370.32			13.0455
1371.85			14.0795
1372.46			15.8576
1374.43			13.3356
1375.13			15.184
1369.3			15.9266
1373.45			14.5099
1373.29			15.1115
1371.97			16.1475
1370.4			13.0869
1370.52			16.7374
1371.31			13.3874
1370.68			11.4705
1370.59			13.7593
1372.06			15.5276
1372.88			13.7471
1371.75			15.9123
1371.76			13.4422
1371.88			15.5977
1371.54			13.2236
1370.29			12.1974
1370.65			14.4972
1369.09			15.2163
1371.9			11.0463
1370.3			10.7197
1370.98			16.5914
1369.34			15.467
1369.48			15.7248
1370.41			15.0679
1371.45			16.9456
1371.36			12.9074
1371.4			15.5905
1372.23			14.5689
1371.34			13.2058
1372.1			11.3601
1375.08			13.3233
1372.73			15.7554
1373.33			12.8593
1372.25			13.0489
1372.67			13.7046
1371.6			15.8638
1373.22			15.0808
1370.1			13.2377
1372.45			13.039
1372.64			12.6971
1371.98			13.8896
1372.57			13.3383
1372.41			13.3119
1370.11			14.8935
1373.78			13.1796
1373.89			17.1688
1373.43			12.7535
1373.8			14.0566
1372.76			13.2614
1373.12			9.43895
1372.36			13.7795
1373.51			14.4882
1371.5			13.0754
1371.84			14.3932
1369.26			14.277
1369.8			14.2654
1371.55			12.7966
1372.26			11.7843
1371.93			14.7254
1370.12			14.1362
1369.56			13.3602
1371.14			14.8022
1373.76			14.0254
1371.48			15.7179
1369.62			14.5688
1368.52			12.1207
1367.73			13.0245
1371.27			12.7744
1369.71			11.6078
1371.29			11.033
1371.99			13.7822
1372.28			16.1946
1371.41			14.9407
1371.7			14.7934
1372.26			13.4974
1370.75			11.2186
1374.61			15.0185
1374.34			12.4974
1372.84			13.5639
1374.87			14.3923
1372.58			15.5743
1371.09			18.2232
1371.55			11.9858
1370.94			15.2202
1373.95			13.44
1372.97			13.7909
1369.33			12.8575
1370.85			13.9781
1370.73			11.1792
1372.27			14.5016
1370.98			13.0588
1373.38			14.0056
1369.66			13.2954
1370.9			12.4458
1371.92			11.5671
1371.62			15.9305
1374.47			14.601
1372.08			16.3756
1372.31			16.9677
1371.58			14.2102
1371.98			12.5895
1373.2			14.5256
1370.51			13.7822
1372.2			10.5921
1370.31			11.563
1373.34			14.9273
1373.99			13.2888
1370.39			12.8006
1373.3			16.2254
1370.29			15.2025
1371.32			13.7212
1373.49			13.3811
1375.61			14.0841
1370.91			16.2901
1370.85			14.1119
1371.85			14.2972
1372.83			14.3961
1372.33			15.8501
1371.47			14.1989
1374.27			13.8992
1373.48			11.9529
1374.11			12.3475
1369.51			15.6199
1370.65			14.9633
1371.37			13.201
1371.17			14.8652
1373.18			14.6222
1372.28			14.3389
1373.12			13.7115
1372.83			13.6762
1372.55			13.7723
1372.73			13.1401
1371.05			11.5404
1371.84			14.7008
1373.77			13.0214
1373.71			13.1234
1370.8			13.7112
1371.67			10.1397
1373.09			11.9776
1373.68			14.0538
1374.32			12.2953
1373.13			14.1031
1372.64			15.0539
1373.21			14.1976
1371.38			12.8354
1370.28			13.1172
1371.41			11.9075
1370.47			15.4873
1372.75			15.2557
1373.46			13.9656
1372.32			14.1793
1372.09			13.4685
1372.08			10.8429
1371.67			12.7353
1371.29			14.4741
1369.62			13.319
1370.79			13.7414
1371.03			14.0601
1371.22			14.0121
1369.69			13.5996
1369.15			14.4841
1369.55			12.9203
1370.69			15.3392
1372.23			14.4579
1370.52			16.0994
1369.51			15.2445
1371.05			12.3392
1372.22			15.5845
1372.29			15.1504
1370.69			16.3934
1370.95			13.2394
1370.08			13.1332
1371.97			12.4931
1373.61			13.3801
1374.78			14.0349
1373.35			13.9462
1374.29			14.0215
1374.53			12.8513
1371.53			14.1982
1374.24			12.5909
1372.07			11.4464
1371.97			13.3623
1372.08			13.6271
1372.33			15.724
1372.94			15.6438
1370.93			13.8668
1371.01			13.4154
1371.89			13.8866
1370.84			16.1526
1369.57			15.5361
1370.16			15.509
1374.41			13.723
1373.63			16.7854
1372.22			13.8223
1374.01			14.5386
1374.76			13.6424
1371.87			13.696
1371.02			17.1652
1371.45			17.4879
1372.49			13.221
1373.49			14.5815
1374.77			12.1709
1373.12			12.0862
1370.55			11.8173
1371.21			13.4287
1373.13			11.478
1372.2			14.2447
1372.15			12.1147
1374.19			12.1817
1372.06			15.112
1373.06			13.3222
1370.9			14.5086
1374.23			13.7492
1374.58			12.2953
1370.83			12.2028
1373.21			15.5003
1372.13			17.0812
1371.52			12.0414
1371.79			11.6435
1371.9			13.2998
1371.95			14.3509
1371.75			13.6753
1369.49			13.1087
1369.88			11.975
1372.72			13.9902
1372.14			13.3625
1370.82			16.4538
1372.31			14.4017
1372.83			14.9514
1372.87			15.7747
1371.72			15.0808
1370.77			15.9337
1371.94			16.1539
1372.75			15.4041
1372.62			13.3285
1371.2			14.3543
1371.64			12.0393
1372.05			13.3003
1372.44			14.7898
1371.18			13.7729
1372.27			13.7462
1371.89			14.603
1370.84			13.5287
1370.71			16.5165
1372.3			12.4599
1371.73			12.1715
1372.49			12.4506
1370.32			14.236
1370.62			13.5877
1371.68			17.5262
1372.14			12.8135
1374.46			11.9108
1372.84			14.2426
1370.37			14.8733
1368.92			13.22
1370.14			12.7401
1372.24			13.8862
1371.16			15.554
1370.72			13.5295
1370.21			17.8209
1370.05			11.3405
1370.02			13.2559
1371.72			13.1715
1370.88			14.0333
1370.71			13.5298
1370.98			16.4005
1370.73			14.5327
1370.7			15.2195
1369.67			14.3694
1370.63			14.38
1371.33			13.4606
1369.99			14.2813
1368.63			14.4648
1369.58			14.9879
1371.87			14.7839
1372.03			14.674
1372.39			12.8124
1371.36			12.968
1374.7			12.2094
1373.1			12.0611
1373.1			15.5519
1371.67			12.559
1370.92			16.0284
1371.84			13.3057
1371.76			14.2233
1369.73			13.0264
1371.19			13.1079
1372.44			15.5082
1372.95			13.5113
1371.55			13.7861
1372.93			15.721
1372.94			14.5993
1372.53			16.1514
1371.61			14.7483
1374.1			13.9992
1374.77			10.5643
1373.43			13.0006
1371.78			13.7137
1372.45			15.0138
1373.65			12.3156
1373.41			12.7119
1371.25			13.3704
1372.39			12.6149
1373.65			14.9862
1373.06			12.3594
1372.88			14.4384
1372.86			13.5536
1373.6			15.2091
1375.27			14.0771
1374.96			12.9471
1372.6			14.7087
1372.87			13.7424
1371.39			14.8826
1372.89			13.7258
1371.31			14.1123
1372.71			12.999
1372.65			13.0214
1372.14			14.44
1373.58			14.79
1371.97			14.0139
1373.66			15.6236
1374.27			17.1282
1371.14			12.832
1372.76			14.6344
1371.74			13.9777
1371.79			12.4776
1370.32			15.6615
1371.55			16.2699
1370.86			11.8328
1371.76			14.6512
1373.14			15.3916
1371.69			13.5114
1370.96			15.8937
1374.45			18.1315
1372.83			15.8238
1372			15.7988
1371.91			12.8537
1372.62			15.2034
1373.4			16.0296
1373.58			13.5868
1371.58			13.8578
1370.08			13.875
1368.59			14.133
1370.81			12.9695
1370.09			15.7243
1371.25			14.3882
1370.18			12.9965
1370.8			14.4495
1370.68			17.3633
1371.81			13.2089
1373.03			13.8056
1370.53			10.5834
1372.06			13.9325
1373.75			15.6133
1371.38			15.141
1370.56			14.6233
1370.13			14.5922
1370.29			8.74945
1368.6			13.9149
1367.36			16.2733
1369.92			12.8105
1369.86			13.5443
1369.96			15.2047
1370.03			11.0316
1372.21			11.776
1370.11			12.6798
1368			11.584
1369.29			10.4627
1369.62			14.2596
1369.03			13.5285
1368.41			12.3397
1370.63			15.9094
1370.11			11.4084
1372.6			13.8003
1371.54			11.4593
1371.35			13.7495
1372.25			16.0312
1374.82			12.4261
1374.52			14.2335
1372.51			12.8151
1372.25			14.8063
1372.36			13.0924
1371.14			11.1334
1372.45			12.2203
1371.97			14.5084
1370.55			11.8598
1374.16			16.0121
1374.74			15.0758
1373.15			14.1502
1376.23			12.1949
1375.46			12.7187
1375.09			14.7363
1374.23			15.9386
1374			14.7053
1375.29			15.299
1371.61			15.3605
1372.77			15.036
1371.23			13.8489
1372.65			15.4961
1373.07			12.4832
1373.13			15.1243
1373.59			11.1273
1370.39			13.2114
1371.48			14.9656
1372.42			12.6367
1371.47			11.7623
1373.16			16.0736
1371.43			15.4637
1375.03			13.9601
1371.53			15.5933
1372.94			11.5119
1374.61			13.2056
1373.97			14.3788
1371.77			15.3851
1371.76			14.3076
1373.51			13.5571
1373.98			12.8189
1370.54			11.686
1371.08			14.1055
1371.55			13.4034
1373.7			14.3528
1372.1			14.4209
1370.31			15.992
1372.43			13.7381
1372.75			11.3983
1370.84			11.8859
1368.78			15.6691
1371.34			13.3303
1374.1			13.1285
1372.2			13.6137
1372.01			14.7203
1372.01			11.3931
1374.12			17.3493
1372.48			14.4857
1372.92			15.3208
1372.59			14.3088
1372.89			14.6215
1370.1			11.7735
1370.79			12.1112
1371.85			14.9421
1372.3			16.7547
1371.07			14.0672
1373.43			16.8156
1372.11			12.8808
1373.78			12.9527
1370.74			11.7919
1368.68			13.4326
1369.14			14.7886
1371.29			13.1117
1369.41			13.9855
1368.92			16.4178
1371.08			15.5887
1370.76			13.1014
1371.81			11.965
1370.47			12.5418
1369.24			13.5376
1371.98			11.438
1374.06			14.3748
1370.38			14.0526
1368.25			13.4135
1367.96			15.3092
1369.51			13.0546
1371.59			14.843
1371.15			13.486
1372.9			14.607
1368.75			13.6212
1371.44			15.2374
1370.66			13.124
1372.65			14.3892
1369.4			13.9452
1368.98			12.1717
1370.97			12.4649
1370.58			11.0583
1373.71			13.2284
1374.26			14.5552
1372.58			10.2121
1372.21			15.1959
1372.6			16.0231
1374.07			16.7273
1373.45			11.5761
1373.57			16.1857
1373.75			13.6579
1373.29			13.5809
1371.2			14.2805
1373.96			15.5018
1371.22			14.6422
1373.03			13.8657
1375.26			12.2998
1374.35			14.1146
1371.3			13.0225
1373.94			10.4129
1372.79			13.5272
1371.44			14.6766
1373.5			14.6633
1373.88			13.033
1372.16			13.6006
1373.87			9.55485
1375.02			12.921
1373.85			14.003
1374.11			11.288
1373.98			14.4317
1375.68			12.4008
1371.01			14.9773
1370.57			16.0968
1371.36			13.9932
1373.46			10.4636
1373.88			12.0463
1375.21			13.1675
1371.41			13.2034
1371.67			13.4883
1371.85			11.8957
1374.39			10.6662
1373.7			15.3719
1373.63			13.0918
1378.52			11.5901
1373.15			11.8568
1373.83			11.6961
1369.64			15.5745
1370.47			13.7087
1375.28			12.2072
1376.22			10.8452
1372.5			14.0933
1368.56			13.8926
1368.96			12.1823
1372.09			11.8386
1369.22			12.4546
1369.67			13.4198
1371.34			13.8198
1372.59			15.4481
1372.77			15.2019
1373			14.2501
1372.27			14.6889
1372.67			12.659
1373.42			13.2047
1373.39			14.5606
1373.21			14.5114
1372.16			16.0646
1370.49			16.1365
1372.76			14.6753
1371.86			16.482
1370.56			11.3063
1372.08			15.6682
1369.5			14.5082
1369.55			14.1131
1372.22			10.6777
1369.89			14.8201
1370.67			13.8634
1371.39			14.6868
1370.65			14.0037
1372.02			14.7684
1367.44			12.5506
1369.92			14.5033
1370.34			15.2811
1371.07			14.352
1371.38			17.0616
1371.05			15.2036
1373.87			12.2568
1374.02			12.4026
1370.92			11.7921
1370.95			16.6836
1367.78			15.0734
1371.29			15.0066
1372.14			12.0152
1369.97			13.1702
1368.86			11.1593
1369.66			15.8148
1370.97			14.0854
1372.3			13.7072
1371.63			13.3669
1371.6			15.0846
1371.99			14.9046
1369.38			13.6912
1369.52			13.0746
1373.59			12.3505
1373.16			12.4444
1374.6			13.575
1373.31			14.1357
1372.6			16.9829
1373.65			12.6331
1372.06			15.4273
1372.86			17.3766
1373.49			16.1818
1372.87			14.8049
1371.8			14.0135
1372.19			13.75
1371.89			11.7576
1375.37			11.6786
1373.01			12.075
1372			17.7857
1371.81			15.3257
1373.48			14.7502
1373.97			12.1267
1375.28			16.175
1375.25			13.4789
1373.18			12.4316
1373.1			14.8475
1374.16			13.1799
1373.75			14.2673
1372.85			15.8748
1373.81			11.5585
1372.67			14.0702
1373.54			16.9279
1373.51			14.4029
1373.61			12.2094
1373.25			13.0122
1373.53			13.2874
1374.73			10.7696
1373.44			11.93
1375.83			14.4483
1373.89			13.4626
1373.82			14.5351
1371.27			17.1076
1372.47			11.0922
1373.55			15.7223
1371.93			12.3691
1374.45			13.8625
1375.58			13.3023
1373.91			15.1301
1373.77			14.7754
1374.91			14.1601
1370.96			13.7053
1372.11			15.2469
1371.15			12.2761
1371.29			14.0334
1371.24			11.1966
1371.11			14.2447
1370.26			14.769
1371.09			14.0954
1370.54			11.317
1371.19			14.1259
1372.9			14.9401
1371.97			14.284
1372.9			11.6123
1372.65			12.4451
1374.24			11.8513
1373.13			12.1549
1370.73			12.226
1370.87			13.2905
1370.79			12.4473
1371.55			16.3679
1369.96			14.007
1369.71			14.5912
1371.15			14.2983
1370.09			13.2811
1370.22			15.3712
1371			15.1171
1371.39			15.3951
1371.13			14.7986
1371.22			15.6222
1372.45			14.2059
1370.75			15.5062
1370.04			10.6416
1370.05			11.3045
1370.68			13.6789
1371.46			12.2776
1371.61			12.6636
1370.12			15.6049
1372.37			13.0125
1371.35			14.2137
1368.47			14.8022
1368.84			16.0574
1370.5			16.0224
1371.65			17.2318
1373.73			13.9858
1372			14.3523
1368.99			13.5694
1368.88			13.6567
1369.12			13.9952
1369.19			12.2064
1371.05			13.4941
1370.63			12.532
1370.08			14.6202
1370			13.9065
1369.3			13.6857
1370.74			14.618
1372.64			14.8174
1371.13			13.7685
1373.36			15.6545
1373.44			13.4223
1373.29			14.2353
1373.36			13.2798
1373.38			13.4244
1375.06			14.0996
1372.67			14.9395
1371.91			14.9861
1373.01			13.4538
1372.52			16.6529
1372.34			13.2175
1372.77			13.4755
1374.24			13.813
1371.99			15.4403
1374.2			15.0483
1374.62			16.3069
1373.21			15.2227
1374.24			9.6869
1373.68			11.1778
1371.64			13.8004
1372.42			16.518
1371.82			13.0741
1371.22			16.3385
1373.03			12.3161
1373.68			11.8918
1373.25			14.6044
1372.62			14.4948
1373.12			13.9694
1372.18			13.32
1372.72			14.1239
1372.25			14.0155
1373.62			14.5509
1374.59			17.101
1373.69			13.623
1371.56			13.9312
1370.32			10.8818
1371.96			11.8099
1374.04			14.3625
1374			13.6225
1374.83			10.05
1373.65			16.8464
1372.63			16.3167
1373.28			14.5674
1373.64			14.3819
1374.35			13.7025
1371.08			14.1769
1369.71			15.2186
1371.63			14.7112
1372.18			14.5756
1372.51			14.4134
1372.5			16.0221
1371.98			12.4315
1373.06			14.2921
1372.16			16.673
1374.03			13.614
1373.66			15.4618
1373.29			15.4785
1372.24			13.1113
1373.15			12.4284
1372.95			13.8898
1372.69			15.1991
1372.86			16.26
1373.17			13.6898
1373.76			14.0566
1370.96			11.7273
1369.41			11.5359
1371.25			15.465
1370.27			17.7734
1369.32			14.0231
1372.15			12.9839
1370.94			13.1012
1370.45			11.1977
1372.21			11.3981
1372.43			12.8151
1372.44			13.7404
1372.37			13.3389
1373.44			13.4604
1371.18			13.2102
1371.58			12.2558
1372.8			12.4689
1371.26			14.2467
1370.48			17.3382
1370.82			17.254
1370.28			17.3916
1370.26			14.0653
1371.53			12.5477
1371.3			14.3829
1370.68			12.4827
1370.67			12.5246
1369.11			11.3456
1369.68			13.8351
1370.61			11.2553
1373.25			11.5974
1372.95			13.9631
1370.44			14.7884
1369.78			16.5661
1369.6			14.291
1371.07			13.6873
1373.67			11.1141
1372.44			12.7973
1373.64			14.0854
1372.65			10.8705
1372.77			11.2483
1372.63			14.0831
1375.36			12.9243
1372.14			12.8016
1371.93			16.7723
1373.88			17.1212
1371.79			15.9033
1372.71			14.3518
1372.61			14.7437
1373.52			13.9995
1373.24			13.9557
1374.06			11.7533
1373.33			10.7937
1375.54			12.0248
1376.2			15.3661
1372.18			14.3354
1371.34			14.8927
1374.4			11.0585
1374.54			12.4178
1374.55			14.4172
1375.88			14.1201
1373.64			15.6525
1371.51			17.8322
1373.43			16.2187
1375.36			13.4948
1370.78			14.5348
1372.92			12.1139
1371.35			12.7177
1375.98			13.3692
1372.86			13.6061
1371.69			17.9718
1373.58			16.878
1372.84			13.982
1369.9			13.0601
1370.86			12.9233
1372.36			13.592
1374.9			13.9956
1373.2			15.2451
1370.98			8.1064
1372.85			12.612
1374.94			14.1747
1375.37			12.416
1372.18			13.8316
1368.43			16.758
1370.41			16.1723
1371.07			15.2209
1371.99			13.9146
1370.65			12.7531
1369.19			13.5265
1369.49			14.2286
1371.07			15.02
1372.14			11.896
1371.22			12.6708
1373.96			15.1265
1373.34			13.3864
1371.29			11.4205
1372.08			14.7346
1371.32			13.3749
1374.19			13.1961
1373.38			16.173
1372.48			13.2588
1371.14			12.9039
1373.2			13.9339
1372.61			15.0548
1373.12			13.7949
1372			11.6349
1373.64			12.7048
1372.05			15.3024
1369.58			13.0152
1372.76			12.8724
1372.58			13.6887
1372.7			15.4217
1370.29			13.9478
1370.96			14.0914
1374.4			17.3029
1372.93			14.0486
1373.1			13.3846
1372.56			13.4338
1372.78			15.9245
1372.47			13.4731
1373.49			12.2926
1370.65			14.5085
1368.43			11.7134
1368.05			14.9892
1371.71			15.923
1371.29			12.2005
1369.71			15.0259
1370.68			13.1819
1370.09			14.4311
1371.18			15.5434
1371.14			14.007
1371.27			13.3641
1372.13			13.4637
1371.21			11.8386
1371.76			14.5077
1370.62			14.8774
1374.15			12.141
1375.34			14.2417
1371.8			13.0449
1374.93			13.9427
1374.89			11.8892
1372.82			15.8034
1371.82			12.8262
1374.53			14.0329
1372.81			14.1463
1373.6			15.3489
1371.72			11.6877
1372.38			13.0029
1372.3			13.2881
1373.05			12.1755
1372.96			11.7878
1374.84			11.6057
1374.28			13.3284
1375.26			12.9419
1373.54			17.4159
1373.13			15.3342
1371.44			16.1363
1375.54			11.2203
1372.99			15.3778
1372.88			14.0753
1371.06			13.1776
1371.44			14.685
1373.11			13.6777
1371.94			15.5219
1369.03			12.1853
1373.37			15.178
1376.47			11.8253
1373.77			12.0516
1373.64			11.0329
1373.31			12.1514
1372.55			14.9508
1375.81			10.6479
1372.36			12.6129
1373.42			10.8561
1369.55			12.3067
1369.07			16.0511
1372.26			15.951
1375.31			15.5929
1371.52			14.92
1372.78			11.4182
1371.91			15.4384
1372.92			14.2907
1371.77			13.43
1369.86			12.711
1370.21			17.7473
1370.23			15.0805
1371			14.5814
1372.32			13.8171
1373.36			10.6845
1369.95			12.941
1371.92			12.313
1370.78			14.468
1372.49			13.056
1372.48			16.5544
1373.47			16.0196
1372.81			14.1806
1374.55			16.3538
1373.27			9.3561
1374.49			14.7646
1375.08			13.1499
1376.76			12.6904
1373.31			12.7904
1374.62			12.1145
1374.2			13.4767
1372.68			12.6266
1373.25			13.3906
1370.49			9.27525
1374.03			12.8538
1370.59			10.6769
1372.68			12.7684
1371.69			15.5723
1374.46			11.1523
1372.12			15.2521
1373.75			14.8502
1373.57			15.6957
1370.38			12.4871
1372.03			11.4634
1372.36			15.4035
1372.36			12.2482
1371.06			12.1396
1369.01			15.5292
1367.61			14.8549
1366.56			13.0983
1370.75			11.3942
1370.38			15.1396
1370.56			13.6784
1368.59			13.8148
1366.88			11.8439
1368.27			16.0288
1372.55			14.8465
1367.98			11.1347
1372.69			15.8874
1371.87			16.2642
1371.6			14.1082
1370.47			12.0154
1372.74			15.6951
1373.08			12.1301
1375.96			13.4042
1376.05			12.1657
1374.61			11.6273
1374.68			12.1111
1372.36			10.9366
1372.58			12.4153
1373.5			17.5589
1373.15			12.9154
1371.51			12.7127
1371.53			13.6359
1374.73			11.0588
1376.26			10.6959
1373.25			14.0485
1370.76			9.3853
1367.15			12.1623
1373.2			13.8392
1372.38			14.1469
1373.31			13.2355
1371.27			14.1459
1373.17			11.0442
1376.5			12.1331
1374.02			13.9482
1374.79			12.1313
1375.35			13.3703
1373.44			13.3209
1371.16			13.9861
1370.45			12.1595
1367.77			14.5564
1371.21			12.7345
1372.38			16.2417
1372.02			10.9195
1372.35			14.1406
1372.11			13.8522
1373.27			12.6343
1372.7			14.2366
1372.87			15.045
1374.06			10.2958
1370.59			14.199
1374.02			12.7776
1373.39			11.5912
1372.7			14.2662
1372.03			13.5617
1371.07			12.1748
1370.42			13.6525
1371.72			13.9587
1369.69			11.1041
1371.64			13.8796
1371.54			14.0512
1371.82			11.7418
1372.81			10.9024
1371.95			14.3124
1372.36			14.8757
1370.7			13.3672
1372.65			15.2172
1372.65			12.1183
1371.18			12.548
1371.64			10.4399
1372.62			11.3017
1374.03			12.6167
1372.43			15.0851
1372.77			13.7736
1374			13.2536
1372.67			11.7669
1372.45			14.9154
1373.41			15.9113
1374.02			14.5122
1375.4			14.4852
1372.02			10.8062
1371.61			12.318
1373.99			14.3486
1373.35			11.6258
1373.23			10.306
1374.27			12.9291
1373.82			13.8809
1373.07			15.2354
1375.94			14.8864
1371.99			16.1593
1371.63			14.3172
1372.63			10.2219
1372.62			15.95
1373.4			14.1149
1373.04			14.4178
1369.67			15.1996
1372.87			13.6286
1369.93			12.0257
1365.57			11.111
1371.26			12.5185
1371.1			11.2509
1368.21			12.8816
1369.42			12.1516
1369			12.1715
1373.08			12.9163
1371.4			12.6683
1371.61			13.993
1373.21			14.0318
1372.12			15.3852
1372.36			14.4865
1372.8			12.6
1373.99			15.6445
1371.66			14.9981
1370.19			11.9078
1375.94			12.9612
1373.23			14.3671
1374.89			14.7759
1369.96			15.1121
1372.44			13.3662
1372			15.3158
1373.29			11.2062
1375.48			17.1911
1374.36			16.9704
1373.73			15.4241
1366.84			15.1597
1368.99			17.5907
1374.45			12.379
1371.93			12.9141
1373.39			9.71175
1373.48			15.9113
1372.38			13.7581
1371.04			15.8416
1371.28			13.7422
1373.07			11.5048
1371.63			15.2106
1370.84			12.2536
1370.75			14.7461
1371.27			14.2853
1370.01			14.5564
1370.37			12.9054
1368.96			14.4085
1368.94			16.0669
1370.65			14.0395
1371.29			14.8825
1373.71			15.029
1370.31			12.7341
1372.59			12.4641
1372.76			12.8844
1371.67			10.2995
1370.37			15.2299
1372.97			11.4429
1370.77			13.6791
1370.04			13.0991
1371.66			13.268
1372.59			10.6067
1371.58			13.1209
1370.07			12.81
1371.21			16.2286
1374			14.092
1370.13			13.4367
1370.83			13.2884
1371.18			12.3108
1372.41			15.1275
1369.97			12.9053
1369.48			13.4859
1369.71			15.6001
1369.79			13.7246
1371.46			12.9669
1373.06			13.0113
1372.95			14.1818
1374			13.0187
1372.72			13.2936
1372.28			16.1455
1374.36			15.4897
1373.84			14.8964
1374.68			16.7089
1372.15			16.0877
1372.41			15.3369
1372.87			16.1441
1373.42			13.3671
1372.11			14.8633
1372.69			13.5837
1374.51			14.1267
1373.95			12.3562
1372.65			15.7491
1373.26			15.3331
1374.29			13.2098
1372.81			12.0449
1373.08			15.0686
1372.15			14.7465
1371.84			14.1313
1373.02			13.6824
1375.29			13.483
1371.89			14.9351
1373.31			12.62
1372.02			12.0879
1371.53			12.7157
1370.42			16.7239
1366.85			12.5968
1369.63			12.9728
1371.37			14.7093
1369.73			16.166
1367.85			17.3569
1369.32			16.4968
1371.87			12.6991
1373.78			14.3082
1373.84			16.6518
1372.97			14.9195
1371.1			15.1403
1372.81			15.032
1372.72			15.2518
1373.24			13.0593
1373.81			13.1733
1373.33			15.2028
1374.12			14.1111
1373.89			13.5497
1372.97			12.3076
1372.29			12.3024
1374.12			13.0316
1374.16			13.3607
1372.45			15.4407
1375.33			14.8056
1376.12			16.6655
1371.57			16.272
1370.19			15.6043
1372.06			12.6176
1372			14.559
1370.49			14.7149
1371.02			14.1183
1373.15			13.6424
1372.57			13.3777
1371.1			13.9837
1371.51			13.8741
1372.18			15.3282
1371.23			16.436
1374.63			13.9896
1371.16			13.0937
1374.47			14.999
1373.62			15.3443
1372.43			13.2471
1373.6			13.4224
1370.34			16.7608
1373.38			16.1849
1372.77			14.0218
1370.93			16.6395
1372.27			14.8147
1372.7			13.3742
1372.72			13.7229
1374			15.4834
1374.43			15.9627
1373.69			15.3897
1371.58			14.1371
1371.79			15.2886
1374.22			15.0132
1372.96			13.0639
1373.16			12.4122
1372.78			13.5779
1373.57			14.3204
1374.02			10.5614
1370.64			14.3347
1371.69			13.9952
1371.19			14.5809
1371.6			13.2562
1371.34			12.6947
1371.18			13.0839
1369.23			15.138
1370.32			14.3026
1374.13			11.9648
1373.03			12.4413
1373.65			13.207
1373.2			15.4049
1374.81			15.793
1372.4			13.8178
1372.22			13.6224
1371.8			14.8789
1373.81			13.4896
1373.95			13.8471
1371.36			13.6819
1373.34			10.5119
1374.44			12.1273
1369.94			11.6276
1371.73			11.6953
1375.3			13.1794
1371.36			14.0716
1372.43			12.3421
1370.43			11.8376
1372.38			12.2408
1373.63			12.6441
1373.73			12.6006
1371.88			13.2972
1374.93			12.4433
1374.78			13.3684
1373.03			16.9928
1371.54			13.8127
1373.76			12.7754
1372.43			15.1149
1372.83			13.698
1371.49			13.4363
1369.59			15.9689
1368.9			14.7958
1368.11			14.6669
1370.01			15.2378
1368.33			14.3813
1366.22			15.9067
1370.39			13.0641
1370.25			15.3183
1373.84			12.2278
1373.18			14.9085
1372.41			12.1626
1374.7			13.4459
1372.73			11.5521
1372.95			13.2851
1372.27			14.5629
1370			15.1097
1374.95			15.6852
1374.96			15.1251
1373.59			14.6331
1374.84			14.6469
1373.44			14.7729
1373			15.0456
1373.87			11.2085
1373.39			11.9146
1373.35			13.4624
1373.94			14.3447
1373.28			16.9797
1371.41			14.7807
1373.38			15.4525
1372.7			15.337
1376.81			12.6432
1370.19			12.6958
1370.57			13.8094
1375.48			14.13
1370.77			15.5565
1371.44			12.1642
1371.35			14.9713
1371.13			15.8346
1372			13.9549
1370.45			16.7146
1373.96			15.3247
1375.73			11.0351
1371.96			11.6347
1369.55			11.6441
1372.01			15.4563
1372.57			13.7627
1372.39			13.155
1370.36			16.1697
1369.64			7.56705
1372.35			11.9652
1372.63			13.5785
1371.72			12.757
1370.57			13.0691
1371			10.9634
1372.39			10.6861
1372.39			11.4065
1373.58			11.6566
1372.58			13.6166
1371.53			13.7932
1371.45			14.4684
1370.17			13.0304
1372.42			16.3441
1370.17			14.7434
1372.26			13.8321
1371.4			16.5688
1371.77			10.2963
1372.53			15.0172
1370.78			13.4297
1369.96			12.8445
1372.99			13.1747
1371.81			14.0391
1370.69			15.1647
1373.05			13.7239
1372.43			17.6772
1372.21			10.953
1373.21			10.3144
1372.32			14.3601
1371.42			12.1615
1369.38			14.8437
1372.65			14.8329
1373.68			13.2728
1370.9			13.4587
1372.47			15.8724
1371.31			13.809
1374.17			16.0887
1372.86			14.5655
1370.56			12.769
1373.95			16.2772
1372.38			13.8788
1371.67			12.6739
1374.82			13.5373
1374.84			9.95475
1373.4			12.9346
1371.29			13.6608
1371.29			16.1528
1372.01			11.8947
1373.02			13.7121
1367.91			13.27
1373.76			17.1595
1374.19			12.2941
1373.7			12.1058
1370.51			8.6357
1370.44			12.1201
1368.34			14.5913
1371.48			13.2289
1372.13			8.8598
1371.81			10.117
1376.33			14.1778
1375.01			12.9807
1373.3			12.7121
1370.22			17.2794
1371.78			13.0429
1374.05			15.0548
1369.32			13.4522
1373.63			14.9342
1374.65			16.3692
1372.06			14.5017
1372.33			15.3711
1371.55			16.0521
1372.15			10.5874
1371.97			14.4721
1376.89			11.4253
1377.73			15.2821
1372.76			9.8446
1375.26			11.4199
1376.48			11.7512
1375.02			17.9962
1372.2			13.0833
1371.83			13.7152
1373.74			14.25
1373.19			12.6282
1373.41			13.5359
1369.32			13.0025
1368.89			11.0331
1370.72			10.8065
1372.76			13.4201
1373.63			10.3943
1368.86			13.0365
1372.45			10.8159
1373.62			11.7723
1371.04			14.7158
1373.75			16.939
1370.99			16.493
1373.41			16.5664
1371.05			12.8149
1373.41			13.5456
1372.37			12.609
1371.47			14.0909
1372.21			12.5
1375.52			10.3552
1371.64			15.1944
1370.08			14.8041
1372.29			16.029
1371.73			14.2903
1373.03			12.0511
1373.19			10.6923
1377.27			10.3964
1374.2			12.723
1372.82			13.3911
1370.98			12.2399
[truncated: 1 more rows]

## Sheet: Figure 3e
196	9483.84
195.95	9678.23
195.9	9626.37
195.85	9479.69
195.8	9527.69
195.75	9479.9
195.7	9569.86
195.65	9476.99
195.6	9504.77
195.55	9478.73
195.5	9476.7
195.45	9472.26
195.4	9372.53
195.35	9531.79
195.3	9676.95
195.25	9768.9
195.2	9334.52
195.15	9309.56
195.1	9445.93
195.05	9364.04
195	9517.88
194.95	9597.94
194.9	9463.39
194.85	9395.75
194.8	9641.36
194.75	9519.05
194.7	9417.45
194.65	9748.76
194.6	9784.87
194.55	9577.82
194.5	9624.17
194.45	9679.4
194.4	9542.25
194.35	9635.97
194.3	9551.37
194.25	9555.23
194.2	9503.85
194.15	9581.74
194.1	9561.12
194.05	9667.06
194	9515.56
193.95	9456.56
193.9	9688.3
193.85	9777.83
193.8	9551.92
193.75	9385.67
193.7	9564.73
193.65	9490.81
193.6	9527.53
193.55	9570.74
193.5	9629.29
193.45	9515.65
193.4	9561.42
193.35	9708.31
193.3	9607.08
193.25	9599.89
193.2	9613.61
193.15	9634
193.1	9598.41
193.05	9560.92
193	9575.48
192.95	9658.05
192.9	9696.44
192.85	9552.44
192.8	9508.29
192.75	9649.03
192.7	9507.91
192.65	9560.47
192.6	9601.3
192.55	9437.26
192.5	9515.73
192.45	9761.93
192.4	9667.62
192.35	9597.78
192.3	9818.18
192.25	9730.26
192.2	9716.78
192.15	9734.95
192.1	9635.13
192.05	9680.63
192	9535.25
191.95	9572.03
191.9	9560.45
191.85	9604.86
191.8	9702.9
191.75	9857.72
191.7	9816.99
191.65	9899.93
191.6	9897.03
191.55	9902.37
191.5	10038.3
191.45	10097.1
191.4	10051.9
191.35	9924.53
191.3	10103.9
191.25	10086.4
191.2	10185.2
191.15	10165.2
191.1	10139.6
191.05	10208.9
191	10355.3
190.95	10618.2
190.9	10491.6
190.85	10559.7
190.8	10741.6
190.75	10809.6
190.7	10853.2
190.65	10840.8
190.6	10866.1
190.55	11038.3
190.5	11334.6
190.45	11418.2
190.4	11564.5
190.35	11425.7
190.3	11562.7
190.25	11676.1
190.2	11689.5
190.15	11791.3
190.1	11575.5
190.05	11575.6
190	11642
189.95	11433.4
189.9	11334.6
189.85	11322.2
189.8	11139.1
189.75	10852.2
189.7	10730.4
189.65	10478.2
189.6	10321.3
189.55	10322.4
189.5	10173.7
189.45	10164
189.4	10025.9
189.35	9946.53
189.3	9878.5
189.25	9792.84
189.2	9747.3
189.15	9722.03
189.1	9652.57
189.05	9670.83
189	9823.72
188.95	9639.36
188.9	9520.21
188.85	9624.32
188.8	9842.79
188.75	9852.46
188.7	9882.67
188.65	9705.71
188.6	9549.86
188.55	9507.88
188.5	9507.17
188.45	9498.21
188.4	9544.77
188.35	9446.43
188.3	9439.6
188.25	9315.69
188.2	9628.65
188.15	9671.17
188.1	9596.93
188.05	9495.55
188	9596.04
187.95	9454.86
187.9	9494.57
187.85	9466.48
187.8	9374.41
187.75	9432.66
187.7	9690.56
187.65	9748.36
187.6	9673.23
187.55	9430.14
187.5	9539.4
187.45	9670.04
187.4	9668.74
187.35	9679.71
187.3	9648.73
187.25	9641.49
187.2	9666.31
187.15	9701.6
187.1	9674.62
187.05	9573.93
187	9564.94
186.95	9573.65
186.9	9585.76
186.85	9629.54
186.8	9451.75
186.75	9397.27
186.7	9556.57
186.65	9485.99
186.6	9434.19
186.55	9451.13
186.5	9364.99
186.45	9539.41
186.4	9679.38
186.35	9752.65
186.3	9809.47
186.25	9597.69
186.2	9651.29
186.15	9670.59
186.1	9406.08
186.05	9270.25
186	9621.96
185.95	9676.01
185.9	9411.32
185.85	9445.25
185.8	9693.67
185.75	9744.57
185.7	9599.71
185.65	9708.9
185.6	9788.04
185.55	9689.64
185.5	9699.57
185.45	9550.84
185.4	9439.69
185.35	9666.03
185.3	9576.03
185.25	9677.15
185.2	9820.44
185.15	9721.06
185.1	9562.54
185.05	9650.03
185	9677.41
184.95	9806.92
184.9	9749.53
184.85	9649.49
184.8	9620.45
184.75	9673.55
184.7	9752.19
184.65	9587.27
184.6	9618.49
184.55	9614.05
184.5	9476.08
184.45	9406.9
184.4	9502.69
184.35	9504.32
184.3	9306.5
184.25	9497.95
184.2	9742.86
184.15	9694.07
184.1	9757.38
184.05	9734.74
184	9723.23
183.95	9703.65
183.9	9751
183.85	9596.68
183.8	9534.05
183.75	9492.93
183.7	9487.43
183.65	9724.83
183.6	9667.37
183.55	9543.32
183.5	9536.64
183.45	9683.74
183.4	9765.85
183.35	9735.29
183.3	9909.08
183.25	9715.79
183.2	9745.83
183.15	9781.92
183.1	9589.49
183.05	9474.64
183	9445.49
182.95	9624.48
182.9	9816.61
182.85	9836.4
182.8	9760.94
182.75	9755.66
182.7	9717.92
182.65	9711.18
182.6	9650.05
182.55	9636.78
182.5	9748.53
182.45	9581.31
182.4	9555.56
182.35	9712.6
182.3	9777.35
182.25	9775.55
182.2	9682.77
182.15	9793.49
182.1	9631.28
182.05	9596.77
182	9704.7
181.95	9662.92
181.9	9696.54
181.85	9517.02
181.8	9449.33
181.75	9636.44
181.7	9726.58
181.65	9542.67
181.6	9338.38
181.55	9439.38
181.5	9401.84
181.45	9553.23
181.4	9820.81
181.35	9560.76
181.3	9541.15
181.25	9775.03
181.2	9773.38
181.15	9840.8
181.1	9784.15
181.05	9493.51
181	9645.43
180.95	9682.24
180.9	9687.34
180.85	9729.74
180.8	9604.57
180.75	9587.41
180.7	9612.39
180.65	9478.42
180.6	9602.05
180.55	9657.89
180.5	9707.44
180.45	9622.55
180.4	9626.33
180.35	9585.87
180.3	9720.38
180.25	9861.56
180.2	9762.52
180.15	9626.11
180.1	9596.21
180.05	9555.59
180	9698.51
--	--
408	10538.4
407.95	10791.7
407.9	10923.3
407.85	10828.2
407.8	10878.3
407.75	10787.6
407.7	10628.3
407.65	10786.3
407.6	11037.9
407.55	10965
407.5	10925.1
407.45	10972.9
407.4	10973.2
407.35	10969.9
407.3	10900.9
407.25	10870.8
407.2	10848.4
407.15	10785
407.1	11000.1
407.05	10936.4
407	10952.6
406.95	10745.6
406.9	10790.2
406.85	10905.8
406.8	10751.8
406.75	10944.7
406.7	10993.4
406.65	10880.3
406.6	10675.1
406.55	10434.2
406.5	10852.5
406.45	10999.8
406.4	10915.2
406.35	10902.6
406.3	11008.8
406.25	10810.6
406.2	10917.7
406.15	10733.1
406.1	10758.6
406.05	10738.8
406	10861.5
405.95	10821.3
405.9	10605.2
405.85	10751.8
405.8	10823.5
405.75	10600.6
405.7	10826.3
405.65	10848.9
405.6	10904.6
405.55	10736.8
405.5	10586.8
405.45	10748.8
405.4	10980.3
405.35	10744
405.3	10716.1
405.25	10757.8
405.2	10653.3
405.15	10791.2
405.1	10866.8
405.05	10907.2
405	11042.9
404.95	10875.4
404.9	10689.5
404.85	10777.3
404.8	10785
404.75	10838
404.7	11079.5
404.65	11016.5
404.6	10882.9
404.55	10839
404.5	10746.5
404.45	11044.6
404.4	10832.3
404.35	10720.1
404.3	10758.4
404.25	10427
404.2	10525.7
404.15	11140.9
404.1	11007
404.05	10717.2
404	10803.4
403.95	10790.7
403.9	10910.8
403.85	11080.6
403.8	11025.7
403.75	10921.3
403.7	11069.1
403.65	10893.4
403.6	10841.2
403.55	10869.8
403.5	10716.5
403.45	10726.1
403.4	10954.5
403.35	10876.9
403.3	10635
403.25	10554.4
403.2	10819.5
403.15	10706.2
403.1	10480.3
403.05	10743.1
403	10773.9
402.95	10928.3
402.9	11144.6
402.85	10957.1
402.8	10863.4
402.75	10684.9
402.7	10728.6
402.65	10690.8
402.6	10662
402.55	10871.1
402.5	10786.9
402.45	10494.6
402.4	10758.9
402.35	10655.4
402.3	10452
402.25	10543.5
402.2	10603.6
402.15	10525.6
402.1	10747.4
402.05	10632.1
402	10785.1
401.95	10887.6
401.9	10602.7
401.85	10589.9
401.8	10949.5
401.75	11139.4
401.7	11087
401.65	10699.2
401.6	10704.7
401.55	10493.9
401.5	10745.4
401.45	10869.4
401.4	10799.3
401.35	10729.5
401.3	10695.1
401.25	10753.1
401.2	10789.7
401.15	10870.6
401.1	10828.5
401.05	10713.5
401	10901.9
400.95	10825.4
400.9	10774.1
400.85	10914.6
400.8	10922.5
400.75	10607.2
400.7	10754.7
400.65	10744.1
400.6	10632.7
400.55	10569.7
400.5	10802
400.45	10781.1
400.4	10984.6
400.35	10999.1
400.3	10873.4
400.25	11042
400.2	11013.7
400.15	10798.9
400.1	10799.7
400.05	11021.4
400	11208.9
399.95	10856.6
399.9	10904.3
399.85	10858.3
399.8	11052.3
399.75	11237.4
399.7	11142.8
399.65	10973.6
399.6	11046.2
399.55	11065.8
399.5	11050.2
399.45	10926.6
399.4	10917.8
399.35	10907.6
399.3	10878.2
399.25	10902.1
399.2	11007.5
399.15	11146.5
399.1	11139.6
399.05	11189.5
399	11038.9
398.95	11084.4
398.9	11510
398.85	11436.7
398.8	11400.9
398.75	12078.4
398.7	12126.7
398.65	12098.8
398.6	12063.7
398.55	12392.8
398.5	12860.3
398.45	13276.2
398.4	13918.3
398.35	14104
398.3	14333.4
398.25	15065.1
398.2	16074.3
398.15	16377.1
398.1	16487
398.05	16852.8
398	17073.7
397.95	17073.8
397.9	17719.6
397.85	18092.5
397.8	18205.4
397.75	17861.9
397.7	17661.7
397.65	17593.2
397.6	17360.2
397.55	17071.8
397.5	16801.1
397.45	16363.1
397.4	16028.8
397.35	15417.1
397.3	14794.7
397.25	14536.1
397.2	14059.2
397.15	13689.4
397.1	13613
397.05	13050.6
397	12915.5
396.95	12862.2
396.9	12407.8
396.85	12339.2
396.8	11948
396.75	11595.3
396.7	11483.3
396.65	11443.2
396.6	11334
396.55	11523.8
396.5	11059.3
396.45	10792.8
396.4	10817.6
396.35	10964.1
396.3	10813.3
396.25	10689.4
396.2	10699.9
396.15	10750.9
396.1	10869.8
396.05	10673.9
396	10666.6
395.95	10685.9
395.9	10434.7
395.85	10619.5
395.8	10666.9
395.75	10583
395.7	10496
395.65	10563.1
395.6	10693.7
395.55	10413.7
395.5	10400.9
395.45	10555.9
395.4	10781.7
395.35	10657.4
395.3	10736.1
395.25	10684.1
395.2	10451.4
395.15	10626
395.1	10489.4
395.05	10595
395	10679
394.95	10509.4
394.9	10551.1
394.85	10629.5
394.8	10493.4
394.75	10611.2
394.7	10644.1
394.65	10541.3
394.6	10454.7
394.55	10760.5
394.5	10450
394.45	10423.4
394.4	10719.1
394.35	10703.1
394.3	10677.1
394.25	10779.1
394.2	10590.7
394.15	10390
394.1	10902.7
394.05	10632.3
394	10464.9
393.95	10629.3
393.9	10615.6
393.85	10523
393.8	10390.7
393.75	10697.9
393.7	10745.2
393.65	10612
393.6	10535.7
393.55	10589.8
393.5	10625.4
393.45	10613.1
393.4	10613.5
393.35	10356.4
393.3	10562.1
393.25	10738.5
393.2	10525.4
393.15	10465.6
393.1	10547.4
393.05	10522.3
393	10436.5
392.95	10734.6
392.9	10544.2
392.85	10436.6
392.8	10403.9
392.75	10631.5
392.7	10893.3
392.65	10899.5
392.6	10582.8
392.55	10520.5
392.5	10563.4
392.45	10670.6
392.4	10746.9
392.35	10356.8
392.3	10185.8
392.25	10893.2
392.2	10795.7
392.15	10717.3
392.1	10546.9
392.05	10683.4
392	10542.3
391.95	10436.4
391.9	10535.6
391.85	10577.7
391.8	10325.1
391.75	10373
391.7	10349.4
391.65	10451
391.6	10660.5
391.55	10840.1
391.5	10745.1
391.45	10434.6
391.4	10694.6
391.35	10853.2
391.3	10570.6
391.25	10395.4
391.2	10205.3
391.15	10350.8
391.1	10506.1
391.05	10741.2
391	10503.2
390.95	10463.3
390.9	10589.5
390.85	10714.9
390.8	10647.8
390.75	10585.1
390.7	10630.7
390.65	10505.2
390.6	10550
390.55	10547.8
390.5	10649.3
390.45	10811.3
390.4	10705.3
390.35	10683.1
390.3	10662.1
390.25	10552.8
390.2	10608
390.15	10738.8
390.1	10644.4
390.05	10514.4
390	10403.7

## Sheet: Figure 3h
transferred hBN				as-grown hBN
0	16.6263			0	0.95498
0.03922	15.2273			0.03906	0.44869
0.07843	14.5949			0.07813	0.54372
0.11765	14.7011			0.11719	0.99954
0.15686	15.1487			0.15625	1.48026
0.19608	16.9903			0.19531	0.57355
0.23529	14.9094			0.23438	1.14872
0.27451	15.0878			0.27344	1.05407
0.31373	14.9115			0.3125	0.99538
0.35294	15.577			0.35156	0.71671
0.39216	17.2186			0.39063	0.64474
0.43137	17.1365			0.42969	0.80985
0.47059	20.9388			0.46875	0.47582
0.5098	18.4649			0.50781	1.53207
0.54902	15.465			0.54688	0.99659
0.58824	15.6015			0.58594	1.10084
0.62745	14.9317			0.625	1.1459
0.66667	14.213			0.66406	0.6568
0.70588	14.2724			0.70313	0.84634
0.7451	14.7256			0.74219	0.71589
0.78431	14.4697			0.78125	0.82778
0.82353	14.2917			0.82031	1.23992
0.86275	14.475			0.85938	0.60014
0.90196	14.4905			0.89844	0.89931
0.94118	14.1367			0.9375	0.79472
0.98039	14.7892			0.97656	0.75202
1.01961	14.4312			1.01562	0.68092
1.05882	14.7377			1.05469	1.03196
1.09804	14.8168			1.09375	0.90454
1.13725	14.252			1.13281	0.55913
1.17647	14.6802			1.17187	0.82544
1.21569	15.0024			1.21094	0.74081
1.2549	14.8933			1.25	0.86861
1.29412	15.1274			1.28906	0.74867
1.33333	14.6581			1.32813	0.62339
1.37255	15.0108			1.36719	0.67872
1.41176	14.7217			1.40625	0.73101
1.45098	16.1941			1.44531	1.25772
1.4902	16.3517			1.48438	0.64117
1.52941	15.2242			1.52344	0.7023
1.56863	15.088			1.5625	0.47551
1.60784	15.6197			1.60156	1.49078
1.64706	14.5368			1.64063	0.81138
1.68627	14.682			1.67969	0.99805
1.72549	15.2711			1.71875	1.13278
1.76471	15.0226			1.75781	0.54136
1.80392	15.1056			1.79688	0.80633
1.84314	14.8766			1.83594	0.61756
1.88235	15.2033			1.875	0.47446
1.92157	14.9767			1.91406	1.23054
1.96078	14.5959			1.95313	0.8533
2	14.6694			1.99219	0.78164
2.03922	15.0795			2.03125	0.77912
2.07843	15.5304			2.07031	0.6622
2.11765	15.6339			2.10938	0.68506
2.15686	15.7897			2.14844	1.38115
2.19608	16.2799			2.1875	0.60581
2.23529	17.5925			2.22656	0.69064
2.27451	15.7633			2.26563	0.96117
2.31373	15.1228			2.30469	0.72793
2.35294	15.9908			2.34375	1.04659
2.39216	14.7764			2.38281	0.72791
2.43137	14.4818			2.42188	0.51202
2.47059	15.4123			2.46094	0.77586
2.5098	14.9236			2.5	0.76293
2.54902	15.672			2.53906	1.03974
2.58824	15.016			2.57813	0.74834
2.62745	15.1892			2.61719	1.76481
2.66667	14.4672			2.65625	1.01421
2.70588	15.4584			2.69531	1.44409
2.7451	15.3717			2.73438	0.96159
2.78431	15.6316			2.77344	0.7068
2.82353	15.4534			2.8125	1.19054
2.86275	14.6659			2.85156	0.78315
2.90196	14.9924			2.89063	1.08439
2.94118	15.4409			2.92969	0.94845
2.98039	15.3437			2.96875	0.99605
3.01961	15.0512			3.00781	1.2276
3.05882	14.6847			3.04687	0.93454
3.09804	16.4992			3.08594	0.71299
3.13725	18.8665			3.125	0.91447
3.17647	15.7405			3.16406	1.1441
3.21569	14.7664			3.20312	1.04022
3.2549	15.5957			3.24219	1.19468
3.29412	15.8408			3.28125	0.70884
3.33333	15.5207			3.32031	1.23117
3.37255	15.3436			3.35937	0.92092
3.41176	14.5962			3.39844	1.38398
3.45098	14.6748			3.4375	0.82002
3.4902	14.5972			3.47656	1.33933
3.52941	15.5863			3.51562	0.7429
3.56863	18.1053			3.55469	0.81485
3.60784	26.0691			3.59375	0.79189
3.64706	32.4831			3.63281	1.10968
3.68627	30.9917			3.67187	0.99793
3.72549	20.1304			3.71094	1.20075
3.76471	14.911			3.75	0.63981
3.80392	15.3375			3.78906	0.76522
3.84314	14.5792			3.82812	1.55932
3.88235	14.2066			3.86719	1.09425
3.92157	15.0326			3.90625	0.85083
3.96078	14.8736			3.94531	0.82262
4	14.6951			3.98438	1.14725
4.03922	14.8622			4.02344	1.53337
4.07843	14.9989			4.0625	1.30897
4.11765	14.7285			4.10156	1.2245
4.15686	14.3076			4.14062	1.20273
4.19608	14.5131			4.17969	0.95462
4.23529	14.3834			4.21875	0.87143
4.27451	14.6769			4.25781	0.72499
4.31373	14.3234			4.29688	0.82574
4.35294	14.2159			4.33594	1.25514
4.39216	13.9031			4.375	0.80138
4.43137	14.5986			4.41406	1.45188
4.47059	14.4332			4.45312	1.111
4.5098	14.4188			4.49219	1.46252
4.54902	14.3301			4.53125	0.89235
4.58824	15.911			4.57031	0.76389
4.62745	17.8606			4.60938	0.73265
4.66667	15.7747			4.64844	1.0782
4.70588	14.6051			4.6875	0.94282
4.7451	14.4613			4.72656	0.66209
4.78431	13.668			4.76562	1.01695
4.82353	14.7319			4.80469	0.82516
4.86275	14.0672			4.84375	1.09227
4.90196	14.4979			4.88281	1.15069
4.94118	14.3465			4.92188	1.18112
4.98039	14.3065			4.96094	0.77874
5.01961	13.9518			5	0.83493
5.05882	13.7843			5.03906	0.9368
5.09804	14.3072			5.07812	0.71438
5.13725	13.7465			5.11719	0.82571
5.17647	13.3832			5.15625	0.63639
5.21569	13.4409			5.19531	0.96825
5.2549	13.8368			5.23438	1.20768
5.29412	12.8884			5.27344	0.93832
5.33333	12.9598			5.3125	1.08243
5.37255	13.7882			5.35156	0.96097
5.41176	13.4296			5.39062	0.85487
5.45098	14.0187			5.42969	1.6668
5.4902	13.8575			5.46875	1.0045
5.52941	13.5883			5.50781	0.71939
5.56863	14.6416			5.54688	1.24944
5.60784	16.9283			5.58594	0.92773
5.64706	13.835			5.625	0.64979
5.68627	12.9474			5.66406	0.6448
5.72549	12.7967			5.70312	1.30604
5.76471	12.4146			5.74219	0.84264
5.80392	12.2846			5.78125	1.35431
5.84314	12.4339			5.82031	1.21972
5.88235	12.657			5.85938	1.90523
5.92157	15.1924			5.89844	0.91643
5.96078	15.6213			5.9375	1.70615
6	12.5515			5.97656	1.42224
6.03922	12.3288			6.01562	1.189
6.07843	12.4148			6.05469	1.13708
6.11765	12.8348			6.09375	0.93352
6.15686	12.7496			6.13281	0.71683
6.19608	12.2217			6.17188	1.15546
6.23529	12.2117			6.21094	0.90075
6.27451	12.2685			6.25	1.76049
6.31373	12.7114			6.28906	1.43774
6.35294	12.6459			6.32812	1.83541
6.39216	13.5815			6.36719	1.97275
6.43137	14.6157			6.40625	1.05316
6.47059	13.3567			6.44531	1.23482
6.5098	13.3312			6.48438	1.15943
6.54902	12.4568			6.52344	0.76064
6.58824	12.3294			6.5625	0.82463
6.62745	12.298			6.60156	1.00151
6.66667	13.8826			6.64062	0.89645
6.70588	14.616			6.67969	0.61747
6.7451	22.5759			6.71875	1.05475
6.78431	34.0841			6.75781	1.20363
6.82353	43.8177			6.79688	0.98559
6.86275	49.0581			6.83594	1.0787
6.90196	44.6843			6.875	0.72247
6.94118	27.0991			6.91406	0.86618
6.98039	15.311			6.95312	0.78045
7.01961	17.5025			6.99219	0.99313
7.05882	19.5916			7.03125	0.72537
7.09804	14.7387			7.07031	0.78666
7.13725	12.6828			7.10938	0.86115
7.17647	12.6928			7.14844	0.6498
7.21569	12.7539			7.1875	1.9487
7.2549	13.4829			7.22656	0.82099
7.29412	13.2651			7.26563	1.2453
7.33333	13.4363			7.30469	0.84404
7.37255	12.6826			7.34375	1.0167
7.41176	12.7729			7.38281	0.89191
7.45098	13.2123			7.42188	0.62136
7.4902	13.1018			7.46094	1.1565
7.52941	12.5906			7.5	0.94418
7.56863	13.3049			7.53906	0.62169
7.60784	13.2362			7.57813	0.7673
7.64706	13.1783			7.61719	1.22822
7.68627	13.4438			7.65625	0.72201
7.72549	13.3112			7.69531	1.08523
7.76471	13.5303			7.73438	0.96258
7.80392	14.0008			7.77344	1.53113
7.84314	13.5723			7.8125	0.71043
7.88235	13.5758			7.85156	1.42227
7.92157	14.3634			7.89063	0.85648
7.96078	18.7242			7.92969	0.56747
8	18.3138			7.96875	0.5504
8.03922	13.6973			8.00781	0.63015
8.07843	13.5141			8.04688	0.83058
8.11765	13.1321			8.08594	1.13269
8.15686	13.6127			8.125	1.30767
8.19608	13.7734			8.16406	0.63281
8.23529	14.6233			8.20312	0.70412
8.27451	13.2779			8.24219	1.80372
8.31373	13.4327			8.28125	0.63385
8.35294	13.8842			8.32031	1.28252
8.39216	13.7557			8.35937	1.7377
8.43137	14.2767			8.39844	0.97826
8.47059	14.9429			8.4375	1.34737
8.5098	13.83			8.47656	0.79065
8.54902	13.9738			8.51563	1.67265
8.58824	14.8052			8.55469	0.90176
8.62745	18.7366			8.59375	0.63281
8.66667	19.4871			8.63281	2.42147
8.70588	15.0156			8.67188	0.60645
8.7451	13.9854			8.71094	1.12878
8.78431	14.3525			8.75	0.65719
8.82353	14.4506			8.78906	0.63908
8.86275	14.7298			8.82812	0.81469
8.90196	15.4005			8.86719	0.89857
8.94118	17.2034			8.90625	0.93846
8.98039	19.0458			8.94531	0.95671
9.01961	15.3706			8.98437	1.14474
9.05882	14.9621			9.02344	1.01095
9.09804	15.2591			9.0625	0.89403
9.13725	15.1336			9.10156	0.54917
9.17647	14.7393			9.14063	1.15607
9.21569	15.6125			9.17969	0.94997
9.2549	14.3955			9.21875	1.42504
9.29412	14.7256			9.25781	0.93435
9.33333	14.8277			9.29688	1.00272
9.37255	14.7808			9.33594	2.43846
9.41176	15.0678			9.375	0.97167
9.45098	15.3475			9.41406	1.15946
9.4902	15.1612			9.45312	0.87093
9.52941	15.2071			9.49219	1.0327
9.56863	14.9275			9.53125	1.09025
9.60784	15.6367			9.57031	0.62431
9.64706	16.0657			9.60937	1.04042
9.68627	14.8321			9.64844	1.28183
9.72549	15.269			9.6875	1.27765
9.76471	16.3126			9.72656	0.79873
9.80392	19.7246			9.76563	0.77951
9.84314	19.1042			9.80469	0.91773
9.88235	14.8152			9.84375	0.68513
9.92157	14.8633			9.88281	1.79285
9.96078	14.447			9.92188	0.3598
--	--			--
--	--			--
--	--			--
--	--			--
--	--			--
--	--			--
--	--			--
--	--			--
--	--			--
--	--			--
--	--			--
--	--			--
--	--			--
--	--			--
--	--			--
--	--			--
--	--			--
--	--			--
--	--			--
--	--			--
--	--			--
--	--			--
--	--			--
--	--			--
--	--			--
--	--			--
--	--			--
--	--			--
--	--			--
--	--			--
--	--			--
--	--			--
--	--			--
--	--			--
--	--			--
--	--			--
--	--			--
--	--			--
--	--			--
--	--			--
--	--			--
--	--			--
--	--			--
--	--			--
--	--			--
--	--			--
--	--			--
--	--			--
--	--			--
--	--			--
--	--			--
--	--			--
--	--			--
--	--			--
--	--			--
--	--			--
--	--			--
--	--			--
--	--			--
--	--			--
--	--			--
--	--			--
--	--			--
--	--			--
--	--			--
--	--			--
--	--			--
--	--			--
--	--			--
--	--			--
--	--			--
--	--			--
--	--			--
--	--			--
--	--			--
--	--			--
--	--			--
--	--			--
--	--			--
--	--			--
--	--			--
--	--			--
--	--			--
--	--			--
--	--			--
--	--			--
--	--			--
--	--			--
--	--			--
--	--			--
--	--			--
--	--			--
--	--			--
--	--			--
--	--			--
--	--			--
--	--			--
--	--			--
--	--			--
--	--			--
--	--			--
--	--			--
--	--			--
--	--			--
--	--			--
--	--			--
--	--			--
--	--			--
--	--			--
--	--			--
--	--			--
--	--			--
--	--			--
--	--			--
--	--			--
--	--			--
--	--			--
--	--			--
--	--			--
--	--			--
--	--			--
--	--			--
--	--			--
--	--			--
--	--			--
--	--			--
--	--			--
--	--			--
--	--			--
--	--			--
--	--			--
--	--			--
--	--			--
--	--			--
--	--			--
--	--			--
--	--			--
--	--			--
--	--			--
--	--			--
--	--			--
--	--			--
--	--			--
--	--			--
--	--			--
--	--			--
--	--			--
--	--			--
--	--			--
--	--			--
--	--			--
--	--			--
--	--			--
--	--			--
--	--			--
--	--			--
--	--			--
--	--			--
--	--			--
--	--			--
--	--			--
--	--			--
--	--			--
--	--			--
--	--			--
--	--			--
--	--			--
--	--			--
--	--			--
--	--			--
--	--			--
--	--			--
--	--			--
--	--			--
--	--			--
--	--			--
--	--			--
--	--			--
--	--			--
--	--			--
--	--			--
--	--			--
--	--			--
--	--			--
--	--			--
--	--			--
--	--			--
--	--			--
--	--			--
--	--			--
--	--			--
--	--			--
--	--			--
--	--			--
--	--			--
--	--			--
--	--			--
--	--			--
--	--			--
--	--			--
--	--			--
--	--			--
--	--			--
--	--			--
--	--			--
--	--			--
--	--			--
--	--			--
--	--			--
--	--			--
--	--			--
--	--			--
--	--			--
--	--			--
--	--			--
--	--			--
--	--			--
--	--			--
--	--			--
--	--			--
--	--			--
--	--			--
--	--			--
--	--			--
--	--			--
--	--			--
--	--			--
--	--			--
--	--			--
--	--			--
--	--			--
--	--			--
--	--			--
--	--			--
--	--			--
--	--			--
--	--			--
--	--			--
--	--			--
--	--			--
--	--			--
--	--			--
--	--			--
--	--			--
--	--			--
--	--			--
--	--			--
--	--			--
--	--			--
--	--			--
--	--			--
--	--			--
--	--			--
--	--			--
--	--			--
--	--			--
--	--			--
--	--			--
--	--			--
--	--			--
--	--			--
--	--			--
--	--			--
--	--			--
--	--			--
--	--			--
--	--			--
--	--			--
--	--			--
--	--			--
--	--			--
--	--			--
--	--			--
--	--			--
--	--			--
--	--			--
--	--			--
--	--			--
--	--			--
--	--			--
--	--			--
--	--			--
--	--			--
--	--			--
--	--			--
--	--			--
--	--			--
--	--			--
--	--			--
--	--			--
--	--			--
--	--			--
--	--			--
--	--			--
--	--			--
--	--			--
--	--			--
--	--			--
--	--			--
--	--			--
--	--			--
--	--			--
--	--			--
--	--			--
--	--			--
--	--			--
--	--			--
--	--			--
--	--			--
--	--			--
--	--			--
--	--			--
--	--			--
--	--			--
--	--			--
--	--			--
--	--			--
--	--			--
--	--			--
--	--			--
--	--			--
--	--			--
--	--			--
--	--			--
--	--			--
--	--			--
--	--			--
--	--			--
--	--			--
--	--			--
--	--			--
--	--			--
--	--			--
--	--			--
--	--			--
--	--			--
--	--			--
--	--			--
--	--			--
--	--			--
--	--			--
--	--			--
--	--			--
--	--			--
--	--			--
--	--			--
--	--			--
--	--			--
--	--			--
--	--			--
--	--			--
--	--			--
--	--			--
--	--			--
--	--			--
--	--			--
--	--			--
--	--			--
--	--			--
--	--			--
--	--			--
--	--			--
--	--			--
--	--			--
--	--			--
--	--			--
--	--			--
--	--			--
--	--			--
--	--			--
--	--			--
--	--			--
--	--			--
--	--			--
--	--			--
--	--			--
--	--			--
--	--			--
--	--			--
--	--			--
--	--			--
--	--			--
--	--			--
--	--			--
--	--			--
--	--			--
--	--			--
--	--			--
--	--			--
--	--			--
--	--			--
--	--			--
--	--			--
--	--			--
--	--			--
--	--			--
--	--			--
--	--			--
--	--			--
--	--			--
--	--			--
--	--			--
--	--			--
--	--			--
--	--			--
--	--			--
--	--			--
--	--			--
--	--			--
--	--			--
--	--			--
--	--			--
--	--			--
--	--			--
--	--			--
--	--			--
--	--			--
--	--			--
--	--			--
--	--			--
--	--			--
--	--			--
--	--			--
--	--			--
--	--			--
--	--			--
--	--			--
--	--			--
--	--			--
--	--			--
--	--			--
--	--			--
--	--			--
--	--			--
--	--			--
--	--			--
--	--			--
--	--			--
--	--			--
--	--			--
--	--			--
--	--			--
--	--			--
--	--			--
--	--			--
--	--			--
--	--			--
--	--			--
--	--			--
--	--			--
--	--			--
--	--			--
--	--			--
--	--			--
--	--			--
--	--			--
--	--			--
--	--			--
--	--			--
--	--			--
--	--			--
--	--			--
--	--			--
--	--			--
--	--			--
--	--			--
--	--			--
--	--			--
--	--			--
--	--			--
--	--			--
--	--			--
--	--			--
--	--			--
--	--			--
--	--			--
--	--			--
--	--			--
--	--			--
--	--			--
--	--			--
--	--			--
--	--			--
--	--			--
--	--			--
--	--			--
--	--			--
--	--			--
--	--			--
--	--			--
--	--			--
--	--			--
--	--			--
--	--			--
--	--			--
--	--			--
--	--			--
--	--			--
--	--			--
--	--			--
--	--			--
--	--			--
--	--			--
--	--			--
--	--			--
--	--			--
--	--			--
--	--			--
--	--			--
--	--			--
--	--			--
--	--			--
--	--			--
--	--			--
--	--			--
--	--			--
--	--			--
--	--			--
--	--			--
--	--			--
--	--			--
--	--			--
--	--			--
--	--			--
--	--			--
--	--			--
--	--			--
--	--			--
--	--			--
--	--			--
--	--			--
--	--			--
--	--			--
--	--			--
--	--			--
--	--			--
--	--			--
--	--			--
--	--			--
--	--			--
--	--			--
--	--			--
--	--			--
--	--			--
--	--			--
--	--			--
--	--			--
--	--			--
--	--			--
--	--			--
--	--			--
--	--			--
--	--			--
--	--			--
--	--			--
--	--			--
--	--			--
--	--			--
--	--			--
--	--			--
--	--			--
--	--			--
--	--			--
--	--			--
--	--			--
--	--			--
--	--			--
--	--			--
--	--			--
--	--			--
--	--			--
--	--			--
--	--			--
--	--			--
--	--			--
--	--			--
--	--			--
--	--			--
--	--			--
--	--			--
--	--			--
--	--			--
--	--			--
--	--			--
--	--			--
--	--			--
--	--			--
--	--			--
--	--			--
--	--			--
--	--			--
--	--			--
--	--			--
--	--			--
--	--			--
--	--			--
--	--			--
--	--			--
--	--			--
--	--			--
--	--			--
--	--			--
--	--			--
--	--			--
--	--			--
--	--			--
--	--			--
--	--			--
--	--			--
--	--			--
--	--			--
--	--			--
--	--			--
--	--			--
--	--			--
--	--			--
--	--			--
--	--			--
--	--			--
--	--			--
--	--			--
--	--			--
--	--			--
--	--			--
--	--			--
--	--			--
--	--			--
--	--			--
--	--			--
--	--			--
--	--			--
--	--			--
--	--			--
--	--			--
--	--			--
--	--			--
--	--			--
--	--			--
--	--			--
--	--			--
--	--			--
--	--			--
--	--			--
--	--			--
--	--			--
--	--			--
--	--			--
--	--			--
--	--			--
--	--			--
--	--			--
--	--			--
--	--			--
--	--			--
--	--			--
--	--			--
--	--			--
--	--			--
--	--			--
--	--			--
--	--			--
--	--			--
--	--			--
--	--			--
--	--			--
--	--			--
--	--			--
--	--			--
--	--			--
--	--			--
--	--			--
--	--			--
--	--			--
--	--			--
--	--			--
--	--			--
--	--			--
--	--			--
--	--			--
--	--			--
--	--			--
--	--			--
--	--			--
--	--			--
--	--			--
--	--			--
--	--			--
--	--			--
--	--			--
--	--			--
--	--			--
--	--			--
--	--			--
--	--			--
--	--			--
--	--			--
--	--			--
--	--			--
--	--			--
--	--			--
--	--			--
--	--			--
--	--			--
--	--			--
--	--			--
--	--			--
--	--			--
--	--			--
--	--			--
--	--			--
--	--			--
--	--			--
--	--			--
--	--			--
--	--			--
--	--			--
--	--			--
--	--			--
--	--			--
--	--			--
--	--			--
--	--			--
--	--			--
--	--			--
--	--			--
--	--			--
--	--			--
--	--			--
--	--			--
--	--			--
--	--			--
--	--			--
--	--			--
--	--			--
--	--			--
--	--			--
--	--			--
--	--			--
--	--			--
--	--			--
--	--			--
--	--			--
--	--			--
--	--			--
--	--			--
--	--			--
--	--			--
--	--			--
--	--			--
--	--			--
--	--			--
--	--			--
--	--			--
--	--			--
--	--			--
--	--			--
--	--			--
--	--			--
--	--			--
--	--			--
--	--			--
--	--			--
--	--			--
--	--			--
--	--			--
--	--			--
--	--			--
--	--			--
--	--			--
--	--			--
--	--			--
--	--			--
--	--			--
--	--			--
--	--			--
--	--			--
--	--			--
--	--			--
--	--			--
--	--			--
--	--			--
--	--			--
--	--			--
--	--			--
--	--			--
--	--			--
--	--			--
--	--			--
--	--			--
--	--			--
--	--			--
--	--			--
--	--			--
--	--			--
--	--			--
--	--			--
--	--			--
--	--			--
--	--			--
--	--			--
--	--			--
--	--			--
--	--			--
--	--			--
--	--			--
--	--			--
--	--			--
--	--			--
--	--			--
--	--			--
--	--			--
--	--			--
--	--			--
--	--			--
--	--			--
--	--			--
--	--			--
--	--			--
--	--			--
--	--			--
--	--			--
--	--			--
--	--			--
--	--			--
--	--			--
--	--			--
--	--			--
--	--			--
--	--			--
--	--			--
--	--			--
--	--			--
--	--			--
--	--			--
--	--			--
--	--			--
--	--			--
--	--			--
--	--			--
--	--			--
--	--			--
--	--			--
--	--			--
--	--			--
--	--			--
--	--			--
--	--			--
--	--			--
--	--			--
--	--			--
--	--			--
--	--			--
--	--			--
--	--			--
--	--			--
--	--			--
--	--			--
--	--			--
--	--			--
--	--			--
--	--			--
--	--			--
--	--			--
--	--			--
--	--			--
--	--			--
--	--			--
--	--			--
--	--			--
--	--			--
--	--			--
--	--			--
--	--			--
--	--			--
--	--			--
--	--			--
--	--			--
--	--			--
--	--			--
--	--			--
--	--			--
--	--			--
--	--			--
--	--			--
--	--			--
--	--			--
--	--			--
--	--			--
--	--			--
--	--			--
--	--			--
--	--			--
--	--			--
--	--			--
--	--			--
--	--			--
--	--			--
--	--			--
--	--			--
--	--			--
--	--			--
--	--			--
--	--			--
--	--			--
--	--			--
--	--			--
--	--			--
--	--			--
--	--			--
--	--			--
--	--			--
--	--			--
--	--			--
--	--			--
--	--			--
--	--			--
--	--			--
--	--			--
--	--			--
--	--			--
--	--			--
--	--			--
--	--			--
--	--			--
--	--			--
--	--			--
--	--			--
--	--			--
--	--			--
--	--			--
--	--			--
--	--			--
--	--			--
--	--			--
--	--			--
--	--			--
--	--			--
--	--			--
--	--			--
--	--			--
--	--			--
--	--			--
--	--			--
--	--			--
--	--			--
--	--			--
--	--			--
--	--			--
--	--			--
--	--			--
--	--			--
--	--			--
--	--			--
--	--			--
--	--			--
--	--			--
--	--			--
--	--			--
--	--			--
--	--			--
--	--			--
--	--			--
--	--			--
--	--			--
--	--			--
--	--			--
--	--			--
--	--			--
--	--			--
--	--			--
--	--			--
--	--			--
--	--			--
--	--			--
--	--			--
--	--			--
--	--			--
--	--			--
--	--			--
--	--			--
--	--			--
--	--			--
--	--			--
--	--			--
--	--			--
--	--			--
--	--			--
--	--			--
--	--			--
--	--			--
--	--			--
--	--			--
--	--			--
--	--			--
--	--			--
--	--			--
--	--			--
--	--			--
--	--			--
--	--			--
--	--			--
--	--			--
--	--			--
--	--			--
--	--			--
--	--			--
--	--			--
--	--			--
--	--			--
--	--			--
--	--			--
--	--			--
--	--			--
--	--			--
--	--			--
--	--			--
--	--			--
--	--			--
--	--			--
--	--			--
--	--			--
--	--			--
--	--			--
--	--			--
--	--			--
--	--			--
--	--			--
--	--			--
--	--			--
--	--			--
--	--			--
--	--			--
--	--			--
--	--			--
--	--			--
--	--			--
--	--			--
--	--			--
--	--			--
--	--			--
--	--			--
--	--			--
--	--			--
--	--			--
--	--			--
--	--			--
--	--			--
--	--			--
--	--			--
--	--			--
--	--			--
--	--			--
--	--			--
--	--			--
--	--			--
--	--			--
--	--			--
--	--			--
--	--			--
--	--			--
--	--			--
--	--			--
--	--			--
--	--			--
--	--			--
--	--			--
--	--			--
--	--			--
--	--			--
--	--			--
--	--			--
--	--			--
--	--			--
--	--			--
--	--			--
--	--			--
--	--			--
--	--			--
--	--			--
--	--			--
--	--			--
--	--			--
--	--			--
--	--			--
--	--			--

## Sheet: Figure 4b
transferred Gr				as-grown Gr
-30	0.00416			-55	0.00456
-29.975	0.00415			-54.45	0.00449
-29.955	0.00415			-53.9	0.00445
-29.935	0.00415			-53.35	0.00442
-29.91	0.00414			-52.8	0.00441
-29.885	0.00414			-52.25	0.00434
-29.865	0.00414			-51.7	0.00433
-29.845	0.00414			-51.15	0.0043
-29.82	0.00414			-50.6	0.00424
-29.795	0.00414			-50.05	0.00422
-29.775	0.00413			-49.5	0.00415
-29.755	0.00413			-48.95	0.00412
-29.73	0.00413			-48.4	0.00412
-29.705	0.00413			-47.85	0.00405
-29.685	0.00413			-47.3	0.00402
-29.665	0.00413			-46.75	0.004
-29.64	0.00412			-46.2	0.00394
-29.615	0.00412			-45.65	0.00392
-29.595	0.00412			-45.1	0.00389
-29.575	0.00412			-44.55	0.00383
-29.55	0.00412			-44	0.00383
-29.525	0.00412			-43.45	0.00377
-29.505	0.00412			-42.9	0.00374
-29.485	0.00412			-42.35	0.00371
-29.46	0.00411			-41.8	0.00364
-29.435	0.00411			-41.25	0.00363
-29.415	0.00411			-40.7	0.0036
-29.39	0.00411			-40.15	0.00353
-29.37	0.00411			-39.6	0.00352
-29.345	0.00411			-39.05	0.00348
-29.325	0.00411			-38.5	0.00343
-29.3	0.0041			-37.95	0.00341
-29.28	0.0041			-37.4	0.00337
-29.255	0.0041			-36.85	0.00331
-29.235	0.0041			-36.3	0.00328
-29.21	0.0041			-35.75	0.00322
-29.19	0.0041			-35.2	0.00318
-29.165	0.0041			-34.65	0.00316
-29.145	0.0041			-34.1	0.00311
-29.12	0.00409			-33.55	0.00308
-29.1	0.00409			-33	0.00304
-29.075	0.00409			-32.45	0.00298
-29.055	0.00409			-31.9	0.00295
-29.03	0.00409			-31.35	0.00291
-29.01	0.00409			-30.8	0.00285
-28.99	0.00409			-30.25	0.00284
-28.965	0.00409			-29.7	0.00279
-28.94	0.00408			-29.15	0.00273
-28.92	0.00408			-28.6	0.00269
-28.9	0.00408			-28.05	0.00263
-28.875	0.00408			-27.5	0.0026
-28.85	0.00408			-26.95	0.00257
-28.83	0.00408			-26.4	0.0025
-28.81	0.00408			-25.85	0.00248
-28.785	0.00408			-25.3	0.00243
-28.76	0.00407			-24.75	0.00237
-28.74	0.00407			-24.2	0.00234
-28.72	0.00407			-23.65	0.00229
-28.695	0.00407			-23.1	0.00224
-28.67	0.00407			-22.55	0.00222
-28.65	0.00407			-22	0.00217
-28.63	0.00407			-21.45	0.00211
-28.605	0.00407			-20.9	0.00207
-28.58	0.00407			-20.35	0.00201
-28.56	0.00406			-19.8	0.00197
-28.54	0.00406			-19.25	0.00193
-28.515	0.00406			-18.7	0.00187
-28.49	0.00406			-18.15	0.00184
-28.47	0.00406			-17.6	0.00179
-28.45	0.00406			-17.05	0.00173
-28.425	0.00406			-16.5	0.0017
-28.4	0.00406			-15.95	0.00164
-28.38	0.00405			-15.4	0.00158
-28.36	0.00405			-14.85	0.00153
-28.335	0.00405			-14.3	0.00148
-28.31	0.00405			-13.75	0.00142
-28.29	0.00405			-13.2	0.00137
-28.265	0.00405			-12.65	0.00131
-28.245	0.00405			-12.1	0.00125
-28.22	0.00405			-11.55	0.0012
-28.2	0.00405			-11	0.00113
-28.175	0.00404			-10.45	0.00107
-28.155	0.00404			-9.9	0.00101
-28.13	0.00404			-9.35	0.00094
-28.11	0.00404			-8.8	0.000885
-28.085	0.00404			-8.25	0.000815
-28.065	0.00404			-7.7	0.00075
-28.04	0.00404			-7.15	0.000695
-28.02	0.00404			-6.6	0.00063
-27.995	0.00404			-6.05	0.00058
-27.975	0.00403			-5.5	0.000535
-27.95	0.00403			-4.95	0.0004995
-27.93	0.00403			-4.4	0.0004715
-27.905	0.00403			-3.85	0.000456
-27.885	0.00403			-3.3	0.000456
-27.865	0.00403			-2.75	0.000463
-27.84	0.00403			-2.2	0.0004795
-27.815	0.00403			-1.65	0.000505
-27.795	0.00403			-1.1	0.000545
-27.775	0.00402			-0.55	0.00059
-27.75	0.00402			0	0.000635
-27.725	0.00402			0.55	0.00069
-27.705	0.00402			1.1	0.00075
-27.685	0.00402			1.65	0.00081
-27.66	0.00402			2.2	0.00088
-27.635	0.00402			2.75	0.000945
-27.615	0.00402			3.3	0.001
-27.595	0.00401			3.85	0.00108
-27.57	0.00401			4.4	0.00114
-27.545	0.00401			4.95	0.00121
-27.525	0.00401			5.5	0.00128
-27.505	0.00401			6.05	0.00134
-27.48	0.00401			6.6	0.00142
-27.455	0.00401			7.15	0.00148
-27.435	0.00401			7.7	0.00153
-27.415	0.00401			8.25	0.00161
-27.39	0.00401			8.8	0.00165
-27.365	0.004			9.35	0.00172
-27.345	0.004			9.9	0.00178
-27.325	0.004			10.45	0.00183
-27.3	0.004			11	0.0019
-27.275	0.004			11.55	0.00196
-27.255	0.004			12.1	0.002
-27.235	0.004			12.65	0.00207
-27.21	0.004			13.2	0.00211
-27.185	0.00399			13.75	0.00216
-27.165	0.00399			14.3	0.00223
-27.14	0.00399			14.85	0.00226
-27.12	0.00399			15.4	0.00231
-27.095	0.00399			15.95	0.00237
-27.075	0.00399			16.5	0.00242
-27.05	0.00399			17.05	0.00248
-27.03	0.00399			17.6	0.00252
-27.005	0.00399			18.15	0.00256
-26.985	0.00398			18.7	0.00262
-26.96	0.00398			19.25	0.00266
-26.94	0.00398			19.8	0.00269
-26.915	0.00398			20.35	0.00275
-26.895	0.00398			20.9	0.00279
-26.87	0.00398			21.45	0.00283
-26.85	0.00398			22	0.00288
-26.83	0.00398			22.55	0.00291
-26.805	0.00398			23.1	0.00296
-26.78	0.00397			23.65	0.00299
-26.76	0.00397			24.2	0.00304
-26.74	0.00397			24.75	0.0031
-26.715	0.00397			25.3	0.00312
-26.69	0.00397			25.85	0.00318
-26.67	0.00397			26.4	0.00322
-26.65	0.00397			26.95	0.00324
-26.625	0.00397			27.5	0.00331
-26.6	0.00396			28.05	0.00333
-26.58	0.00396			28.6	0.00336
-26.56	0.00396			29.15	0.00341
-26.535	0.00396			29.7	0.00342
-26.51	0.00396			30.25	0.00346
-26.49	0.00396			30.8	0.00352
-26.47	0.00396			31.35	0.00353
-26.445	0.00396			31.9	0.0036
-26.42	0.00396			32.45	0.00362
-26.4	0.00396			33	0.00364
-26.38	0.00395			33.55	0.00371
-26.355	0.00395			34.1	0.00374
-26.33	0.00395			34.65	0.00375
-26.31	0.00395			35.2	0.00381
-26.29	0.00395			35.75	0.00381
-26.265	0.00395			36.3	0.00385
-26.24	0.00395			36.85	0.00391
-26.22	0.00395			37.4	0.00391
-26.2	0.00395			37.95	0.00394
-26.175	0.00394			38.5	0.004
-26.15	0.00394			39.05	0.00401
-26.13	0.00394			39.6	0.00407
-26.11	0.00394			40.15	0.0041
-26.085	0.00394			40.7	0.00411
-26.06	0.00394			41.25	0.00416
-26.04	0.00394			41.8	0.00419
-26.015	0.00394			42.35	0.0042
-25.995	0.00393			42.9	0.00425
-25.97	0.00393			43.45	0.00425
-25.95	0.00393			44	0.00428
-25.925	0.00393			44.55	0.00433
-25.905	0.00393			45.1	0.00435
-25.88	0.00393			45.65	0.0044
-25.86	0.00393			46.2	0.00443
-25.835	0.00393			46.75	0.00443
-25.815	0.00393			47.3	0.00449
-25.79	0.00392			47.85	0.00449
-25.77	0.00392			48.4	0.0045
-25.745	0.00392			48.95	0.00455
-25.725	0.00392			49.5	0.00457
-25.705	0.00392			50.05	0.00459
-25.68	0.00392			50.6	0.00464
-25.655	0.00392			51.15	0.00464
-25.635	0.00392			51.7	0.0047
-25.615	0.00392			52.25	0.00472
-25.59	0.00391			52.8	0.00471
-25.565	0.00391			53.35	0.00477
-25.545	0.00391			53.9	0.00475
-25.525	0.00391			54.45	0.00478
-25.5	0.00391			55	0.00483
-25.475	0.00391
-25.455	0.00391
-25.435	0.00391
-25.41	0.00391
-25.385	0.0039
-25.365	0.0039
-25.345	0.0039
-25.32	0.0039
-25.295	0.0039
-25.275	0.0039
-25.255	0.0039
-25.23	0.0039
-25.205	0.00389
-25.185	0.00389
-25.165	0.00389
-25.14	0.00389
-25.115	0.00389
-25.095	0.00389
-25.075	0.00389
-25.05	0.00389
-25.025	0.00389
-25.005	0.00388
-24.985	0.00388
-24.96	0.00388
-24.935	0.00388
-24.915	0.00388
-24.89	0.00388
-24.87	0.00388
-24.845	0.00388
-24.825	0.00388
-24.8	0.00387
-24.78	0.00387
-24.755	0.00387
-24.735	0.00387
-24.71	0.00387
-24.69	0.00387
-24.665	0.00387
-24.645	0.00387
-24.62	0.00387
-24.6	0.00386
-24.58	0.00386
-24.555	0.00386
-24.53	0.00386
-24.51	0.00386
-24.49	0.00386
-24.465	0.00386
-24.44	0.00386
-24.42	0.00386
-24.4	0.00385
-24.375	0.00385
-24.35	0.00385
-24.33	0.00385
-24.31	0.00385
-24.285	0.00385
-24.26	0.00385
-24.24	0.00385
-24.22	0.00384
-24.195	0.00384
-24.17	0.00384
-24.15	0.00384
-24.13	0.00384
-24.105	0.00384
-24.08	0.00384
-24.06	0.00384
-24.04	0.00384
-24.015	0.00383
-23.99	0.00383
-23.97	0.00383
-23.95	0.00383
-23.925	0.00383
-23.9	0.00383
-23.88	0.00383
-23.86	0.00383
-23.835	0.00383
-23.81	0.00382
-23.79	0.00382
-23.765	0.00382
-23.745	0.00382
-23.72	0.00382
-23.7	0.00382
-23.675	0.00382
-23.655	0.00382
-23.63	0.00382
-23.61	0.00381
-23.585	0.00381
-23.565	0.00381
-23.54	0.00381
-23.52	0.00381
-23.495	0.00381
-23.475	0.00381
-23.455	0.00381
-23.43	0.00381
-23.405	0.0038
-23.385	0.0038
-23.365	0.0038
-23.34	0.0038
-23.315	0.0038
-23.295	0.0038
-23.275	0.0038
-23.25	0.0038
-23.225	0.00379
-23.205	0.00379
-23.185	0.00379
-23.16	0.00379
-23.135	0.00379
-23.115	0.00379
-23.095	0.00379
-23.07	0.00379
-23.045	0.00379
-23.025	0.00378
-23.005	0.00378
-22.98	0.00378
-22.955	0.00378
-22.935	0.00378
-22.915	0.00378
-22.89	0.00378
-22.865	0.00378
-22.845	0.00378
-22.825	0.00377
-22.8	0.00377
-22.775	0.00377
-22.755	0.00377
-22.735	0.00377
-22.71	0.00377
-22.685	0.00377
-22.665	0.00377
-22.64	0.00377
-22.62	0.00376
-22.595	0.00376
-22.575	0.00376
-22.55	0.00376
-22.53	0.00376
-22.505	0.00376
-22.485	0.00376
-22.46	0.00376
-22.44	0.00375
-22.415	0.00375
-22.395	0.00375
-22.37	0.00375
-22.35	0.00375
-22.33	0.00375
-22.305	0.00375
-22.28	0.00375
-22.26	0.00375
-22.24	0.00375
-22.215	0.00374
-22.19	0.00374
-22.17	0.00374
-22.15	0.00374
-22.125	0.00374
-22.1	0.00374
-22.08	0.00374
-22.06	0.00374
-22.035	0.00374
-22.01	0.00373
-21.99	0.00373
-21.97	0.00373
-21.945	0.00373
-21.92	0.00373
-21.9	0.00373
-21.88	0.00373
-21.855	0.00372
-21.83	0.00372
-21.81	0.00372
-21.79	0.00372
-21.765	0.00372
-21.74	0.00372
-21.72	0.00372
-21.7	0.00372
-21.675	0.00372
-21.65	0.00372
-21.63	0.00371
-21.61	0.00371
-21.585	0.00371
-21.56	0.00371
-21.54	0.00371
-21.515	0.00371
-21.495	0.00371
-21.47	0.0037
-21.45	0.0037
-21.425	0.0037
-21.405	0.0037
-21.38	0.0037
-21.36	0.0037
-21.335	0.0037
-21.315	0.0037
-21.29	0.0037
-21.27	0.00369
-21.245	0.00369
-21.225	0.00369
-21.205	0.00369
-21.18	0.00369
-21.155	0.00369
-21.135	0.00369
-21.115	0.00369
-21.09	0.00369
-21.065	0.00368
-21.045	0.00368
-21.025	0.00368
-21	0.00368
-20.975	0.00368
-20.955	0.00368
-20.935	0.00368
-20.91	0.00368
-20.885	0.00367
-20.865	0.00367
-20.845	0.00367
-20.82	0.00367
-20.795	0.00367
-20.775	0.00367
-20.755	0.00367
-20.73	0.00367
-20.705	0.00366
-20.685	0.00366
-20.665	0.00366
-20.64	0.00366
-20.615	0.00366
-20.595	0.00366
-20.575	0.00366
-20.55	0.00366
-20.525	0.00366
-20.505	0.00365
-20.485	0.00365
-20.46	0.00365
-20.435	0.00365
-20.415	0.00365
-20.39	0.00365
-20.37	0.00365
-20.345	0.00365
-20.325	0.00365
-20.3	0.00364
-20.28	0.00364
-20.255	0.00364
-20.235	0.00364
-20.21	0.00364
-20.19	0.00364
-20.17	0.00364
-20.145	0.00364
-20.12	0.00363
-20.1	0.00363
-20.08	0.00363
-20.055	0.00363
-20.03	0.00363
-20.01	0.00363
-19.99	0.00363
-19.965	0.00363
-19.94	0.00363
-19.92	0.00362
-19.9	0.00362
-19.875	0.00362
-19.85	0.00362
-19.83	0.00362
-19.81	0.00362
-19.785	0.00362
-19.76	0.00362
-19.74	0.00361
-19.72	0.00361
-19.695	0.00361
-19.67	0.00361
-19.65	0.00361
-19.63	0.00361
-19.605	0.00361
-19.58	0.00361
-19.56	0.0036
-19.54	0.0036
-19.515	0.0036
-19.49	0.0036
-19.47	0.0036
-19.45	0.0036
-19.425	0.0036
-19.4	0.0036
-19.38	0.00359
-19.36	0.00359
-19.335	0.00359
-19.31	0.00359
-19.29	0.00359
-19.265	0.00359
-19.245	0.00359
-19.22	0.00359
-19.2	0.00359
-19.175	0.00358
-19.155	0.00358
-19.13	0.00358
-19.11	0.00358
-19.085	0.00358
-19.065	0.00358
-19.045	0.00358
-19.02	0.00358
-18.995	0.00357
-18.975	0.00357
-18.955	0.00357
-18.93	0.00357
-18.905	0.00357
-18.885	0.00357
-18.865	0.00357
-18.84	0.00357
-18.815	0.00356
-18.795	0.00356
-18.775	0.00356
-18.75	0.00356
-18.725	0.00356
-18.705	0.00356
-18.685	0.00356
-18.66	0.00356
-18.635	0.00355
-18.615	0.00355
-18.595	0.00355
-18.57	0.00355
-18.545	0.00355
-18.525	0.00355
-18.505	0.00355
-18.48	0.00355
-18.455	0.00355
-18.435	0.00355
-18.415	0.00354
-18.39	0.00354
-18.365	0.00354
-18.345	0.00354
-18.325	0.00354
-18.3	0.00354
-18.275	0.00354
-18.255	0.00354
-18.235	0.00353
-18.21	0.00353
-18.185	0.00353
-18.165	0.00353
-18.14	0.00353
-18.12	0.00353
-18.095	0.00353
-18.075	0.00353
-18.05	0.00352
-18.03	0.00352
-18.005	0.00352
-17.985	0.00352
-17.96	0.00352
-17.94	0.00352
-17.92	0.00352
-17.895	0.00352
-17.87	0.00351
-17.85	0.00351
-17.83	0.00351
-17.805	0.00351
-17.78	0.00351
-17.76	0.00351
-17.74	0.00351
-17.715	0.00351
-17.69	0.0035
-17.67	0.0035
-17.65	0.0035
-17.625	0.0035
-17.6	0.0035
-17.58	0.0035
-17.56	0.0035
-17.535	0.0035
-17.51	0.0035
-17.49	0.00349
-17.47	0.00349
-17.445	0.00349
-17.42	0.00349
-17.4	0.00349
-17.38	0.00349
-17.355	0.00349
-17.33	0.00349
-17.31	0.00348
-17.29	0.00348
-17.265	0.00348
-17.24	0.00348
-17.22	0.00348
-17.2	0.00348
-17.175	0.00348
-17.15	0.00348
-17.13	0.00347
-17.11	0.00347
-17.085	0.00347
-17.06	0.00347
-17.04	0.00347
-17.015	0.00347
-16.995	0.00347
-16.97	0.00347
-16.95	0.00347
-16.925	0.00346
-16.905	0.00346
-16.88	0.00346
-16.86	0.00346
-16.835	0.00346
-16.815	0.00346
-16.795	0.00346
-16.77	0.00346
-16.745	0.00345
-16.725	0.00345
-16.705	0.00345
-16.68	0.00345
-16.655	0.00345
-16.635	0.00345
-16.615	0.00345
-16.59	0.00345
-16.565	0.00344
-16.545	0.00344
-16.525	0.00344
-16.5	0.00344
-16.475	0.00344
-16.455	0.00344
-16.435	0.00344
-16.41	0.00344
-16.385	0.00343
-16.365	0.00343
-16.345	0.00343
-16.32	0.00343
-16.295	0.00343
-16.275	0.00343
-16.255	0.00343
-16.23	0.00343
-16.205	0.00343
-16.185	0.00342
-16.165	0.00342
-16.14	0.00342
-16.115	0.00342
-16.095	0.00342
-16.075	0.00342
-16.05	0.00342
-16.025	0.00341
-16.005	0.00341
-15.98	0.00341
-15.96	0.00341
-15.935	0.00341
-15.915	0.00341
-15.89	0.00341
-15.87	0.0034
-15.845	0.0034
-15.825	0.0034
-15.8	0.0034
-15.78	0.0034
-15.755	0.0034
-15.735	0.0034
-15.715	0.0034
-15.69	0.0034
-15.67	0.00339
-15.645	0.00339
-15.625	0.00339
-15.6	0.00339
-15.58	0.00339
-15.555	0.00339
-15.535	0.00339
-15.51	0.00339
-15.49	0.00338
-15.465	0.00338
-15.445	0.00338
-15.42	0.00338
-15.4	0.00338
-15.375	0.00338
-15.35	0.00338
-15.33	0.00337
-15.305	0.00337
-15.285	0.00337
-15.26	0.00337
-15.24	0.00337
-15.215	0.00337
-15.195	0.00337
-15.17	0.00337
-15.15	0.00337
-15.125	0.00336
-15.105	0.00336
-15.08	0.00336
-15.06	0.00336
-15.035	0.00336
-15.015	0.00336
-14.99	0.00336
-14.97	0.00335
-14.945	0.00335
-14.925	0.00335
-14.9	0.00335
-14.88	0.00335
-14.855	0.00335
-14.835	0.00335
-14.81	0.00335
-14.79	0.00334
-14.765	0.00334
-14.745	0.00334
-14.72	0.00334
-14.7	0.00334
-14.675	0.00334
-14.655	0.00334
-14.63	0.00334
-14.61	0.00333
-14.59	0.00333
-14.565	0.00333
-14.545	0.00333
-14.52	0.00333
-14.5	0.00333
-14.475	0.00333
-14.455	0.00333
-14.43	0.00332
-14.41	0.00332
-14.385	0.00332
-14.365	0.00332
-14.34	0.00332
-14.32	0.00332
-14.295	0.00332
-14.275	0.00332
-14.25	0.00331
-14.225	0.00331
-14.205	0.00331
-14.18	0.00331
-14.16	0.00331
-14.135	0.00331
-14.115	0.00331
-14.09	0.00331
-14.07	0.0033
-14.045	0.0033
-14.025	0.0033
-14	0.0033
-13.98	0.0033
-13.955	0.0033
-13.935	0.0033
-13.91	0.0033
-13.89	0.00329
-13.865	0.00329
-13.845	0.00329
-13.82	0.00329
-13.8	0.00329
-13.775	0.00329
-13.755	0.00329
-13.73	0.00328
-13.71	0.00328
-13.685	0.00328
-13.665	0.00328
-13.64	0.00328
-13.62	0.00328
-13.595	0.00328
-13.575	0.00328
-13.55	0.00327
-13.53	0.00327
-13.51	0.00327
-13.485	0.00327
-13.465	0.00327
-13.44	0.00327
-13.42	0.00327
-13.395	0.00327
-13.375	0.00326
-13.35	0.00326
-13.33	0.00326
-13.305	0.00326
-13.285	0.00326
-13.26	0.00326
-13.24	0.00326
-13.215	0.00325
-13.195	0.00325
-13.17	0.00325
-13.15	0.00325
-13.125	0.00325
-13.1	0.00325
-13.08	0.00325
-13.055	0.00325
-13.035	0.00324
-13.01	0.00324
-12.99	0.00324
-12.965	0.00324
-12.945	0.00324
-12.92	0.00324
-12.9	0.00324
-12.875	0.00324
-12.855	0.00323
-12.83	0.00323
-12.81	0.00323
-12.785	0.00323
-12.765	0.00323
-12.74	0.00323
-12.72	0.00323
-12.695	0.00323
-12.675	0.00322
-12.65	0.00322
-12.63	0.00322
-12.605	0.00322
-12.585	0.00322
-12.56	0.00322
-12.54	0.00322
-12.515	0.00321
-12.495	0.00321
-12.47	0.00321
-12.45	0.00321
-12.425	0.00321
-12.405	0.00321
-12.385	0.00321
-12.36	0.00321
-12.34	0.0032
-12.315	0.0032
-12.295	0.0032
-12.27	0.0032
-12.25	0.0032
-12.225	0.0032
-12.205	0.0032
-12.18	0.00319
-12.16	0.00319
-12.135	0.00319
-12.115	0.00319
-12.09	0.00319
-12.07	0.00319
-12.045	0.00319
-12.025	0.00318
-12	0.00318
-11.975	0.00318
-11.955	0.00318
-11.93	0.00318
-11.91	0.00318
-11.885	0.00318
-11.865	0.00318
-11.84	0.00317
-11.82	0.00317
-11.795	0.00317
-11.775	0.00317
-11.75	0.00317
-11.73	0.00317
-11.705	0.00317
-11.685	0.00316
-11.66	0.00316
-11.64	0.00316
-11.615	0.00316
-11.595	0.00316
-11.57	0.00316
-11.55	0.00316
-11.525	0.00316
-11.505	0.00316
-11.48	0.00315
-11.46	0.00315
-11.435	0.00315
-11.415	0.00315
-11.39	0.00315
-11.37	0.00315
-11.345	0.00315
-11.325	0.00314
-11.3	0.00314
-11.28	0.00314
-11.26	0.00314
-11.235	0.00314
-11.215	0.00314
-11.19	0.00314
-11.17	0.00313
-11.145	0.00313
-11.125	0.00313
-11.1	0.00313
-11.08	0.00313
-11.055	0.00313
-11.035	0.00313
-11.01	0.00313
-10.99	0.00312
-10.965	0.00312
-10.945	0.00312
-10.92	0.00312
-10.9	0.00312
-10.875	0.00312
-10.85	0.00312
-10.83	0.00311
-10.805	0.00311
-10.785	0.00311
-10.76	0.00311
-10.74	0.00311
-10.715	0.00311
-10.695	0.00311
-10.67	0.00311
-10.65	0.0031
-10.625	0.0031
-10.605	0.0031
-10.58	0.0031
-10.56	0.0031
-10.535	0.0031
-10.515	0.0031
-10.49	0.00309
-10.47	0.00309
-10.445	0.00309
-10.425	0.00309
-10.4	0.00309
-10.38	0.00309
-10.355	0.00309
-10.335	0.00309
-10.31	0.00308
-10.29	0.00308
-10.265	0.00308
-10.245	0.00308
-10.22	0.00308
-10.2	0.00308
-10.18	0.00308
-10.155	0.00307
-10.135	0.00307
-10.11	0.00307
-10.09	0.00307
-10.065	0.00307
-10.045	0.00307
-10.02	0.00307
-10	0.00306
-9.975	0.00306
-9.955	0.00306
-9.93	0.00306
-9.91	0.00306
-9.885	0.00306
-9.865	0.00306
-9.84	0.00305
-9.82	0.00305
-9.795	0.00305
-9.775	0.00305
-9.75	0.00305
-9.725	0.00305
-9.705	0.00305
-9.68	0.00305
-9.66	0.00304
-9.635	0.00304
-9.615	0.00304
-9.59	0.00304
-9.57	0.00304
-9.545	0.00304
-9.525	0.00304
-9.5	0.00303
-9.48	0.00303
-9.455	0.00303
-9.435	0.00303
-9.41	0.00303
-9.39	0.00303
-9.365	0.00303
-9.345	0.00302
-9.32	0.00302
-9.3	0.00302
-9.275	0.00302
-9.255	0.00302
-9.23	0.00302
-9.21	0.00302
-9.185	0.00301
-9.165	0.00301
-9.14	0.00301
-9.12	0.00301
-9.095	0.00301
-9.075	0.00301
-9.055	0.00301
-9.03	0.003
-9.01	0.003
-8.985	0.003
-8.965	0.003
-8.94	0.003
-8.92	0.003
-8.895	0.003
-8.875	0.003
-8.85	0.00299
-8.83	0.00299
-8.805	0.00299
-8.785	0.00299
-8.76	0.00299
-8.74	0.00299
-8.715	0.00298
-8.695	0.00298
-8.67	0.00298
-8.65	0.00298
-8.625	0.00298
-8.6	0.00298
-8.58	0.00298
-8.555	0.00297
-8.535	0.00297
-8.51	0.00297
-8.49	0.00297
-8.465	0.00297
-8.445	0.00297
-8.42	0.00297
-8.4	0.00297
-8.375	0.00296
-8.355	0.00296
-8.33	0.00296
-8.31	0.00296
-8.285	0.00296
-8.265	0.00296
-8.24	0.00296
-8.22	0.00295
-8.195	0.00295
-8.175	0.00295
-8.15	0.00295
-8.13	0.00295
-8.105	0.00295
-8.085	0.00295
-8.06	0.00294
-8.04	0.00294
-8.015	0.00294
-7.995	0.00294
-7.97	0.00294
-7.95	0.00294
-7.93	0.00294
-7.905	0.00293
-7.885	0.00293
-7.86	0.00293
-7.84	0.00293
-7.815	0.00293
-7.795	0.00293
-7.77	0.00293
-7.745	0.00292
-7.725	0.00292
-7.7	0.00292
-7.68	0.00292
-7.655	0.00292
-7.635	0.00292
-7.61	0.00292
-7.59	0.00291
-7.565	0.00291
-7.545	0.00291
-7.52	0.00291
-7.5	0.00291
-7.475	0.00291
-7.455	0.00291
-7.43	0.0029
-7.41	0.0029
-7.39	0.0029
-7.365	0.0029
-7.345	0.0029
-7.32	0.0029
-7.3	0.0029
-7.275	0.00289
-7.255	0.00289
-7.23	0.00289
-7.205	0.00289
-7.185	0.00289
-7.16	0.00289
-7.14	0.00289
-7.115	0.00288
-7.095	0.00288
-7.07	0.00288
-7.05	0.00288
-7.025	0.00288
-7.005	0.00288
-6.98	0.00288
-6.96	0.00287
-6.935	0.00287
-6.915	0.00287
-6.89	0.00287
-6.87	0.00287
-6.845	0.00287
-6.825	0.00286
-6.805	0.00286
-6.78	0.00286
-6.76	0.00286
-6.735	0.00286
-6.715	0.00286
-6.69	0.00286
-6.67	0.00286
-6.645	0.00285
-6.62	0.00285
-6.6	0.00285
-6.575	0.00285
-6.555	0.00285
-6.53	0.00285
-6.51	0.00285
-6.485	0.00284
-6.465	0.00284
-6.44	0.00284
-6.42	0.00284
-6.395	0.00284
-6.375	0.00284
-6.35	0.00284
-6.33	0.00283
-6.305	0.00283
-6.285	0.00283
-6.265	0.00283
-6.24	0.00283
-6.22	0.00283
-6.195	0.00282
-6.175	0.00282
-6.15	0.00282
-6.13	0.00282
-6.105	0.00282
-6.08	0.00282
-6.06	0.00282
-6.035	0.00281
-6.015	0.00281
-5.99	0.00281
-5.97	0.00281
-5.945	0.00281
-5.925	0.00281
-5.9	0.00281
-5.88	0.0028
-5.855	0.0028
-5.835	0.0028
-5.81	0.0028
-5.79	0.0028
-5.765	0.0028
-5.745	0.0028
-5.725	0.00279
-5.7	0.00279
-5.68	0.00279
-5.655	0.00279
-5.635	0.00279
-5.61	0.00279
-5.59	0.00278
-5.565	0.00278
-5.545	0.00278
-5.52	0.00278
-5.495	0.00278
-5.475	0.00278
-5.45	0.00278
-5.43	0.00277
-5.405	0.00277
-5.385	0.00277
-5.36	0.00277
-5.34	0.00277
-5.315	0.00277
-5.295	0.00277
-5.27	0.00276
-5.25	0.00276
-5.225	0.00276
-5.205	0.00276
-5.18	0.00276
-5.16	0.00276
-5.14	0.00276
-5.115	0.00275
-5.095	0.00275
-5.07	0.00275
-5.05	0.00275
-5.025	0.00275
-5.005	0.00275
-4.98	0.00274
-4.955	0.00274
-4.935	0.00274
-4.91	0.00274
-4.89	0.00274
-4.865	0.00274
-4.845	0.00274
-4.82	0.00273
-4.8	0.00273
-4.775	0.00273
-4.755	0.00273
-4.73	0.00273
-4.71	0.00273
-4.685	0.00272
-4.665	0.00272
-4.64	0.00272
-4.62	0.00272
-4.6	0.00272
-4.575	0.00272
-4.555	0.00272
-4.53	0.00271
-4.51	0.00271
-4.485	0.00271
-4.465	0.00271
-4.44	0.00271
-4.42	0.00271
-4.395	0.00271
-4.37	0.0027
-4.35	0.0027
-4.325	0.0027
-4.305	0.0027
-4.28	0.0027
-4.26	0.0027
-4.235	0.0027
-4.215	0.00269
-4.19	0.00269
-4.17	0.00269
-4.145	0.00269
-4.125	0.00269
-4.1	0.00269
-4.08	0.00268
-4.06	0.00268
-4.035	0.00268
-4.015	0.00268
-3.99	0.00268
-3.965	0.00268
-3.945	0.00267
-3.92	0.00267
-3.9	0.00267
-3.875	0.00267
-3.855	0.00267
-3.83	0.00267
-3.81	0.00267
-3.79	0.00266
-3.765	0.00266
-3.745	0.00266
-3.72	0.00266
-3.695	0.00266
-3.675	0.00266
-3.65	0.00265
-3.63	0.00265
-3.605	0.00265
-3.585	0.00265
-3.56	0.00265
-3.54	0.00265
-3.515	0.00265
-3.495	0.00264
-3.475	0.00264
-3.45	0.00264
-3.43	0.00264
-3.405	0.00264
-3.38	0.00264
-3.36	0.00264
-3.335	0.00263
-3.315	0.00263
-3.29	0.00263
-3.27	0.00263
-3.245	0.00263
-3.225	0.00263
-3.205	0.00262
-3.18	0.00262
-3.16	0.00262
-3.135	0.00262
-3.11	0.00262
-3.09	0.00262
-3.065	0.00262
-3.045	0.00261
-3.02	0.00261
-3	0.00261
-2.975	0.00261
-2.955	0.00261
-2.935	0.00261
-2.91	0.0026
-2.89	0.0026
-2.865	0.0026
-2.84	0.0026
-2.82	0.0026
-2.795	0.0026
-2.775	0.00259
-2.75	0.00259
-2.73	0.00259
-2.705	0.00259
-2.685	0.00259
-2.665	0.00259
-2.64	0.00258
-2.62	0.00258
-2.595	0.00258
-2.57	0.00258
-2.55	0.00258
-2.525	0.00258
-2.505	0.00258
-2.48	0.00257
-2.46	0.00257
-2.435	0.00257
-2.415	0.00257
-2.395	0.00257
-2.37	0.00257
-2.35	0.00256
-2.325	0.00256
-2.305	0.00256
-2.28	0.00256
-2.255	0.00256
-2.235	0.00256
-2.21	0.00255
-2.19	0.00255
-2.165	0.00255
-2.145	0.00255
-2.125	0.00255
-2.1	0.00255
-2.08	0.00255
-2.055	0.00254
-2.035	0.00254
-2.01	0.00254
-1.99	0.00254
-1.965	0.00254
-1.94	0.00254
-1.92	0.00253
-1.895	0.00253
-1.875	0.00253
-1.85	0.00253
-1.83	0.00253
-1.81	0.00253
-1.785	0.00253
-1.76	0.00252
-1.74	0.00252
-1.715	0.00252
-1.695	0.00252
-1.675	0.00252
-1.65	0.00251
-1.625	0.00251
-1.605	0.00251
-1.58	0.00251
-1.56	0.00251
-1.54	0.00251
-1.515	0.00251
-1.49	0.0025
-1.47	0.0025
-1.445	0.0025
-1.425	0.0025
-1.405	0.0025
-1.38	0.0025
-1.355	0.00249
-1.335	0.00249
-1.31	0.00249
-1.29	0.00249
-1.27	0.00249
-1.245	0.00249
-1.22	0.00248
-1.2	0.00248
-1.175	0.00248
-1.155	0.00248
-1.135	0.00248
-1.11	0.00248
-1.085	0.00248
-1.065	0.00247
-1.04	0.00247
-1.02	0.00247
-1	0.00247
-0.975	0.00247
-0.95	0.00247
-0.93	0.00246
-0.905	0.00246
-0.885	0.00246
-0.865	0.00246
-0.84	0.00246
-0.815	0.00246
-0.795	0.00245
-0.77	0.00245
-0.75	0.00245
-0.73	0.00245
-0.705	0.00245
-0.68	0.00245
-0.66	0.00244
-0.635	0.00244
-0.615	0.00244
-0.595	0.00244
-0.57	0.00244
-0.545	0.00244
-0.525	0.00244
-0.5	0.00243
-0.48	0.00243
-0.46	0.00243
-0.435	0.00243
-0.41	0.00243
-0.39	0.00243
-0.365	0.00242
-0.345	0.00242
-0.325	0.00242
-0.3	0.00242
-0.28	0.00242
-0.255	0.00242
-0.235	0.00241
-0.21	0.00241
-0.185	0.00241
-0.165	0.00241
-0.14	0.00241
-0.12	0.00241
-0.1	0.0024
-0.075	0.0024
-0.05	0.0024
-0.03	0.0024
-0.005	0.0024
0.015	0.0024
0.035	0.00239
0.06	0.00239
0.085	0.00239
0.105	0.00239
0.125	0.00239
0.15	0.00239
0.17	0.00238
0.195	0.00238
0.215	0.00238
0.24	0.00238
0.265	0.00238
0.285	0.00238
0.305	0.00237
0.33	0.00237
0.35	0.00237
0.375	0.00237
0.4	0.00237
0.42	0.00237
0.44	0.00236
0.465	0.00236
0.485	0.00236
0.51	0.00236
0.53	0.00236
0.555	0.00236
0.58	0.00235
0.6	0.00235
0.625	0.00235
0.645	0.00235
0.665	0.00235
0.69	0.00235
0.715	0.00234
0.735	0.00234
0.755	0.00234
0.78	0.00234
0.8	0.00234
0.825	0.00234
0.85	0.00233
0.87	0.00233
0.89	0.00233
0.915	0.00233
0.935	0.00233
0.96	0.00233
0.985	0.00232
1.005	0.00232
1.03	0.00232
1.05	0.00232
1.07	0.00232
1.095	0.00231
1.115	0.00231
1.14	0.00231
1.165	0.00231
1.185	0.00231
1.205	0.00231
1.23	0.0023
1.25	0.0023
1.275	0.0023
1.3	0.0023
1.32	0.0023
1.34	0.0023
1.365	0.00229
1.385	0.00229
1.41	0.00229
1.435	0.00229
1.455	0.00229
1.48	0.00229
1.5	0.00228
1.52	0.00228
1.545	0.00228
1.565	0.00228
1.59	0.00228
1.615	0.00228
1.635	0.00227
1.655	0.00227
1.68	0.00227
1.7	0.00227
1.725	0.00227
1.75	0.00227
1.77	0.00226
1.79	0.00226
1.815	0.00226
1.835	0.00226
1.86	0.00226
1.885	0.00226
1.905	0.00225
1.925	0.00225
1.95	0.00225
1.97	0.00225
1.995	0.00225
2.02	0.00225
2.04	0.00224
2.06	0.00224
2.085	0.00224
2.105	0.00224
2.13	0.00224
2.15	0.00224
2.175	0.00223
2.195	0.00223
2.22	0.00223
2.245	0.00223
2.265	0.00223
2.29	0.00222
2.31	0.00222
2.33	0.00222
2.355	0.00222
2.375	0.00222
2.4	0.00222
2.42	0.00221
2.445	0.00221
2.465	0.00221
2.49	0.00221
2.515	0.00221
2.535	0.00221
2.56	0.0022
2.58	0.0022
2.6	0.0022
2.625	0.0022
2.645	0.0022
2.67	0.00219
2.69	0.00219
2.715	0.00219
2.735	0.00219
2.76	0.00219
2.785	0.00219
2.805	0.00218
2.83	0.00218
2.85	0.00218
2.87	0.00218
2.895	0.00218
2.915	0.00218
2.94	0.00217
2.96	0.00217
2.985	0.00217
3.005	0.00217
3.03	0.00217
3.055	0.00217
3.075	0.00216
3.1	0.00216
3.12	0.00216
3.145	0.00216
3.165	0.00216
3.185	0.00215
3.21	0.00215
3.23	0.00215
3.255	0.00215
3.275	0.00215
3.3	0.00215
3.32	0.00214
3.345	0.00214
3.37	0.00214
3.39	0.00214
3.415	0.00214
3.435	0.00213
3.455	0.00213
3.48	0.00213
3.5	0.00213
3.525	0.00213
3.545	0.00213
3.57	0.00212
3.59	0.00212
3.615	0.00212
3.64	0.00212
3.66	0.00212
3.685	0.00212
3.705	0.00211
3.725	0.00211
3.75	0.00211
3.77	0.00211
3.795	0.00211
3.815	0.0021
3.84	0.0021
3.86	0.0021
3.885	0.0021
3.91	0.0021
3.93	0.0021
3.955	0.00209
3.975	0.00209
3.995	0.00209
4.02	0.00209
4.045	0.00209
4.065	0.00208
4.09	0.00208
4.11	0.00208
4.135	0.00208
4.155	0.00208
4.18	0.00208
4.2	0.00207
4.225	0.00207
4.245	0.00207
4.265	0.00207
4.29	0.00207
4.31	0.00207
4.335	0.00206
4.355	0.00206
4.38	0.00206
4.4	0.00206
4.425	0.00206
4.445	0.00205
4.47	0.00205
4.49	0.00205
4.515	0.00205
4.535	0.00205
4.56	0.00205
4.58	0.00204
4.605	0.00204
4.63	0.00204
4.65	0.00204
4.675	0.00204
4.695	0.00203
4.72	0.00203
4.74	0.00203
4.765	0.00203
4.785	0.00203
4.81	0.00203
4.83	0.00202
4.85	0.00202
4.875	0.00202
4.895	0.00202
4.92	0.00202
4.94	0.00201
4.965	0.00201
4.985	0.00201
5.01	0.00201
5.03	0.00201
5.055	0.00201
5.075	0.002
5.1	0.002
5.12	0.002
5.145	0.002
5.17	0.002
5.19	0.00199
5.215	0.00199
5.235	0.00199
5.26	0.00199
5.28	0.00199
5.305	0.00198
5.325	0.00198
5.35	0.00198
5.37	0.00198
5.39	0.00198
5.415	0.00198
5.435	0.00197
5.46	0.00197
5.48	0.00197
5.505	0.00197
5.525	0.00197
5.55	0.00196
5.57	0.00196
5.595	0.00196
5.615	0.00196
5.64	0.00196
5.66	0.00196
5.685	0.00195
5.705	0.00195
5.73	0.00195
5.755	0.00195
5.775	0.00195
5.8	0.00194
5.82	0.00194
5.845	0.00194
5.865	0.00194
5.89	0.00194
5.91	0.00194
5.93	0.00193
5.955	0.00193
5.975	0.00193
6	0.00193
6.02	0.00193
6.045	0.00192
6.065	0.00192
6.09	0.00192
6.11	0.00192
6.135	0.00192
6.155	0.00191
6.18	0.00191
6.2	0.00191
6.225	0.00191
6.245	0.00191
6.27	0.00191
6.295	0.0019
6.315	0.0019
6.34	0.0019
6.36	0.0019
6.385	0.0019
6.405	0.00189
6.43	0.00189
6.45	0.00189
6.475	0.00189
6.495	0.00189
6.515	0.00189
6.54	0.00188
6.56	0.00188
6.585	0.00188
6.605	0.00188
6.63	0.00188
6.65	0.00187
6.675	0.00187
6.695	0.00187
6.72	0.00187
6.74	0.00187
6.765	0.00186
6.785	0.00186
6.81	0.00186
6.83	0.00186
6.855	0.00186
6.88	0.00185
6.9	0.00185
6.925	0.00185
6.945	0.00185
6.97	0.00185
6.99	0.00185
7.015	0.00184
7.035	0.00184
7.055	0.00184
7.08	0.00184
7.1	0.00184
7.125	0.00183
7.145	0.00183
7.17	0.00183
7.19	0.00183
7.215	0.00183
7.235	0.00182
7.26	0.00182
7.28	0.00182
7.305	0.00182
7.325	0.00182
7.35	0.00182
7.37	0.00181
7.395	0.00181
7.42	0.00181
7.44	0.00181
7.465	0.00181
7.485	0.0018
7.51	0.0018
7.53	0.0018
7.555	0.0018
7.575	0.0018
7.595	0.00179
7.62	0.00179
7.64	0.00179
7.665	0.00179
7.685	0.00179
7.71	0.00178
7.73	0.00178
7.755	0.00178
7.775	0.00178
7.8	0.00178
7.82	0.00177
7.845	0.00177
7.865	0.00177
7.89	0.00177
7.91	0.00177
7.935	0.00176
7.955	0.00176
7.98	0.00176
8	0.00176
8.025	0.00176
8.045	0.00176
8.07	0.00175
8.09	0.00175
8.115	0.00175
8.135	0.00175
8.16	0.00175
8.18	0.00174
8.205	0.00174
8.225	0.00174
8.25	0.00174
8.275	0.00174
8.295	0.00173
8.32	0.00173
8.34	0.00173
8.365	0.00173
8.385	0.00173
8.41	0.00172
8.43	0.00172
8.455	0.00172
8.475	0.00172
8.5	0.00172
8.52	0.00171
8.545	0.00171
8.565	0.00171
8.59	0.00171
8.61	0.00171
8.635	0.0017
8.655	0.0017
8.68	0.0017
8.7	0.0017
8.72	0.0017
8.745	0.00169
8.765	0.00169
8.79	0.00169
8.81	0.00169
8.835	0.00169
8.855	0.00168
8.88	0.00168
8.9	0.00168
8.925	0.00168
8.945	0.00168
8.97	0.00168
8.99	0.00167
9.015	0.00167
9.035	0.00167
9.06	0.00167
9.08	0.00167
9.105	0.00166
9.125	0.00166
9.15	0.00166
9.17	0.00166
9.195	0.00166
9.215	0.00165
9.24	0.00165
9.26	0.00165
9.285	0.00165
9.305	0.00165
9.33	0.00164
9.35	0.00164
9.375	0.00164
9.4	0.00164
9.42	0.00164
9.445	0.00163
9.465	0.00163
9.49	0.00163
9.51	0.00163
9.535	0.00163
9.555	0.00162
9.58	0.00162
9.6	0.00162
9.625	0.00162
9.645	0.00162
9.67	0.00161
9.69	0.00161
9.715	0.00161
9.735	0.00161
9.76	0.00161
9.78	0.0016
9.805	0.0016
9.825	0.0016
9.845	0.0016
9.87	0.0016
9.89	0.00159
9.915	0.00159
9.935	0.00159
9.96	0.00159
9.98	0.00159
10.005	0.00158
10.025	0.00158
10.05	0.00158
10.07	0.00158
10.095	0.00158
10.115	0.00157
10.14	0.00157
10.16	0.00157
10.185	0.00157
10.205	0.00157
10.23	0.00157
10.25	0.00156
10.275	0.00156
10.295	0.00156
10.32	0.00156
10.34	0.00155
10.365	0.00155
10.385	0.00155
10.41	0.00155
10.43	0.00155
10.455	0.00155
10.475	0.00154
10.5	0.00154
10.525	0.00154
10.545	0.00154
10.57	0.00154
10.59	0.00153
10.615	0.00153
10.635	0.00153
10.66	0.00153
10.68	0.00153
10.705	0.00152
10.725	0.00152
10.75	0.00152
10.77	0.00152
10.795	0.00152
10.815	0.00151
10.84	0.00151
10.86	0.00151
10.885	0.00151
10.905	0.00151
10.925	0.0015
10.95	0.0015
10.97	0.0015
10.995	0.0015
11.015	0.0015
11.04	0.00149
11.06	0.00149
11.085	0.00149
11.105	0.00149
11.13	0.00149
11.15	0.00148
11.175	0.00148
11.195	0.00148
11.22	0.00148
11.24	0.00148
11.265	0.00147
11.285	0.00147
11.31	0.00147
11.33	0.00147
11.355	0.00147
11.375	0.00146
11.4	0.00146
11.42	0.00146
11.445	0.00146
11.465	0.00146
11.49	0.00145
11.51	0.00145
11.535	0.00145
11.555	0.00145
11.58	0.00145
11.6	0.00144
11.625	0.00144
11.65	0.00144
11.67	0.00144
11.695	0.00144
11.715	0.00143
11.74	0.00143
11.76	0.00143
11.785	0.00143
11.805	0.00143
11.83	0.00142
11.85	0.00142
11.875	0.00142
11.895	0.00142
11.92	0.00142
11.94	0.00141
11.965	0.00141
11.985	0.00141
12.01	0.00141
12.03	0.00141
12.05	0.00141
12.075	0.0014
12.095	0.0014
12.12	0.0014
12.14	0.0014
12.165	0.0014
12.185	0.00139
12.21	0.00139
12.23	0.00139
12.255	0.00139
12.275	0.00138
12.3	0.00138
12.32	0.00138
12.345	0.00138
12.365	0.00138
12.39	0.00137
12.41	0.00137
12.435	0.00137
12.455	0.00137
12.48	0.00137
12.5	0.00136
12.525	0.00136
12.545	0.00136
12.57	0.00136
12.59	0.00136
12.615	0.00135
12.635	0.00135
12.66	0.00135
12.68	0.00135
12.705	0.00135
12.725	0.00135
12.75	0.00134
12.775	0.00134
12.795	0.00134
12.82	0.00134
12.84	0.00134
12.865	0.00133
12.885	0.00133
12.91	0.00133
12.93	0.00133
12.955	0.00133
12.975	0.00132
13	0.00132
13.02	0.00132
13.045	0.00132
13.065	0.00132
13.09	0.00131
13.11	0.00131
13.135	0.00131
13.155	0.00131
13.175	0.00131
13.2	0.0013
13.22	0.0013
13.245	0.0013
13.265	0.0013
13.29	0.0013
13.31	0.00129
13.335	0.00129
13.355	0.00129
13.38	0.00129
13.4	0.00129
13.425	0.00128
13.445	0.00128
13.47	0.00128
13.49	0.00128
13.515	0.00128
13.535	0.00127
13.56	0.00127
13.58	0.00127
13.605	0.00127
13.625	0.00127
13.65	0.00126
13.67	0.00126
13.695	0.00126
13.715	0.00126
13.74	0.00126
13.76	0.00125
13.785	0.00125
13.805	0.00125
13.83	0.00125
13.85	0.00125
13.875	0.00125
13.9	0.00124
13.92	0.00124
13.945	0.00124
13.965	0.00124
13.99	0.00123
14.01	0.00123
14.035	0.00123
14.055	0.00123
14.08	0.00123
14.1	0.00123
14.125	0.00122
14.145	0.00122
14.17	0.00122
14.19	0.00122
14.215	0.00122
14.235	0.00121
14.255	0.00121
14.28	0.00121
14.3	0.00121
14.325	0.00121
14.345	0.0012
14.37	0.0012
14.39	0.0012
14.415	0.0012
14.435	0.0012
14.46	0.0012
14.48	0.00119
14.505	0.00119
14.525	0.00119
14.55	0.00119
14.57	0.00119
14.595	0.00118
14.615	0.00118
14.64	0.00118
14.66	0.00118
14.685	0.00118
14.705	0.00117
14.73	0.00117
14.75	0.00117
14.775	0.00117
14.795	0.00117
14.82	0.00116
14.84	0.00116
14.865	0.00116
14.885	0.00116
14.91	0.00116
14.93	0.00115
14.955	0.00115
[truncated: 2,002 more rows]

## Sheet: Figure 4c
	as-grown Gr	transferred Gr
1	9404.73	6172.94
2	8654.96	1217.32
3	10434.6	4440.68
4	8981.41	7642.99
5	9043.54	7163.85
6	8492.8	5506.36
7	8590.73	4136.35
8	9144.63	4314.32

## Sheet: Figure 4e
transferred hBN/Cu				transferred hBN/Al2O3
4.9	20			-5	-19.3549
4.899	20			-4.999	-19.355
4.898	20			-4.998	-19.355
4.897	20			-4.997	-19.355
4.896	20			-4.996	-19.3548
4.895	20			-4.995	-19.3547
4.894	20			-4.994	-19.3546
4.893	20			-4.993	-19.3545
4.892	20			-4.992	-19.3544
4.891	20			-4.991	-19.3544
4.89	20			-4.99	-19.3544
4.889	20			-4.989	-19.3545
4.888	20			-4.988	-19.3545
4.887	20			-4.987	-19.3546
4.886	20			-4.986	-19.3546
4.885	20			-4.985	-19.3546
4.884	20			-4.984	-19.3546
4.883	20			-4.983	-19.3545
4.882	20			-4.982	-19.3545
4.881	20			-4.981	-19.3545
4.88	20			-4.98	-19.3545
4.879	20			-4.979	-19.3545
4.878	20			-4.978	-19.3545
4.877	20			-4.977	-19.3544
4.876	20			-4.976	-19.3544
4.875	20			-4.975	-19.3543
4.874	20			-4.974	-19.3543
4.873	20			-4.973	-19.3543
4.872	20			-4.972	-19.3544
4.871	20			-4.971	-19.3545
4.87	20			-4.97	-19.3547
4.869	20			-4.969	-19.3548
4.868	20			-4.968	-19.3549
4.867	20			-4.967	-19.355
4.866	20			-4.966	-19.355
4.865	20			-4.965	-19.3549
4.864	20			-4.964	-19.3549
4.863	20			-4.963	-19.3549
4.862	20			-4.962	-19.3549
4.861	20			-4.961	-19.355
4.86	20			-4.96	-19.3549
4.859	20			-4.959	-19.3548
4.858	20			-4.958	-19.3547
4.857	20			-4.957	-19.3547
4.856	20			-4.956	-19.3547
4.855	20			-4.955	-19.3547
4.854	20			-4.954	-19.3547
4.853	20			-4.953	-19.3547
4.852	20			-4.952	-19.3547
4.851	20			-4.951	-19.3546
4.85	20			-4.95	-19.3545
4.849	20			-4.949	-19.3545
4.848	20			-4.948	-19.3545
4.847	20			-4.947	-19.3546
4.846	20			-4.946	-19.3547
4.845	20			-4.945	-19.3548
4.844	20			-4.944	-19.3549
4.843	20			-4.943	-19.355
4.842	20			-4.942	-19.355
4.841	20			-4.941	-19.3549
4.84	20			-4.94	-19.3549
4.839	20			-4.939	-19.3548
4.838	20			-4.938	-19.3548
4.837	20			-4.937	-19.3547
4.836	20			-4.936	-19.3547
4.835	20			-4.935	-19.3548
4.834	20			-4.934	-19.3548
4.833	20			-4.933	-19.3549
4.832	20			-4.932	-19.355
4.831	20			-4.931	-19.355
4.83	20			-4.93	-19.3551
4.829	20			-4.929	-19.3551
4.828	20			-4.928	-19.3551
4.827	20			-4.927	-19.3552
4.826	20			-4.926	-19.3552
4.825	20			-4.925	-19.3553
4.824	20			-4.924	-19.3553
4.823	20			-4.923	-19.3553
4.822	20			-4.922	-19.3553
4.821	20			-4.921	-19.3552
4.82	20			-4.92	-19.3552
4.819	20			-4.919	-19.3553
4.818	20			-4.918	-19.3553
4.817	20			-4.917	-19.3554
4.816	20			-4.916	-19.3555
4.815	20			-4.915	-19.3556
4.814	20			-4.914	-19.3557
4.813	20			-4.913	-19.3557
4.812	20			-4.912	-19.3557
4.811	20			-4.911	-19.3556
4.81	20			-4.91	-19.3556
4.809	20			-4.909	-19.3557
4.808	20			-4.908	-19.3557
4.807	20			-4.907	-19.3556
4.806	20			-4.906	-19.3555
4.805	20			-4.905	-19.3554
4.804	20			-4.904	-19.3554
4.803	20			-4.903	-19.3555
4.802	20			-4.902	-19.3555
4.801	20			-4.901	-19.3553
4.8	20			-4.9	-19.3551
4.799	20			-4.899	-19.355
4.798	20			-4.898	-19.355
4.797	20			-4.897	-19.3549
4.796	20			-4.896	-19.355
4.795	20			-4.895	-19.3551
4.794	20			-4.894	-19.3553
4.793	20			-4.893	-19.3554
4.792	20			-4.892	-19.3555
4.791	20			-4.891	-19.3554
4.79	20			-4.89	-19.3553
4.789	20			-4.889	-19.3551
4.788	20			-4.888	-19.3549
4.787	20			-4.887	-19.3547
4.786	20			-4.886	-19.3547
4.785	20			-4.885	-19.3548
4.784	20			-4.884	-19.3549
4.783	20			-4.883	-19.3551
4.782	20			-4.882	-19.3552
4.781	20			-4.881	-19.3554
4.78	20			-4.88	-19.3554
4.779	20			-4.879	-19.3554
4.778	20			-4.878	-19.3554
4.777	20			-4.877	-19.3553
4.776	20			-4.876	-19.3552
4.775	20			-4.875	-19.3551
4.774	20			-4.874	-19.355
4.773	20			-4.873	-19.355
4.772	20			-4.872	-19.3549
4.771	20			-4.871	-19.355
4.77	20			-4.87	-19.355
4.769	20			-4.869	-19.355
4.768	20			-4.868	-19.3551
4.767	20			-4.867	-19.3551
4.766	20			-4.866	-19.3551
4.765	20			-4.865	-19.355
4.764	20			-4.864	-19.3549
4.763	20			-4.863	-19.3549
4.762	20			-4.862	-19.3549
4.761	20			-4.861	-19.3549
4.76	20			-4.86	-19.3549
4.759	20			-4.859	-19.3549
4.758	20			-4.858	-19.3549
4.757	20			-4.857	-19.3549
4.756	20			-4.856	-19.3549
4.755	20			-4.855	-19.355
4.754	20			-4.854	-19.355
4.753	20			-4.853	-19.3551
4.752	20			-4.852	-19.3551
4.751	20			-4.851	-19.3551
4.75	20			-4.85	-19.3552
4.749	20			-4.849	-19.3552
4.748	20			-4.848	-19.3552
4.747	20			-4.847	-19.3552
4.746	20			-4.846	-19.3551
4.745	20			-4.845	-19.3551
4.744	20			-4.844	-19.3552
4.743	20			-4.843	-19.3552
4.742	20			-4.842	-19.3552
4.741	20			-4.841	-19.3552
4.74	20			-4.84	-19.3552
4.739	20			-4.839	-19.3552
4.738	20			-4.838	-19.3553
4.737	20			-4.837	-19.3553
4.736	20			-4.836	-19.3552
4.735	20			-4.835	-19.3552
4.734	20			-4.834	-19.3552
4.733	20			-4.833	-19.3552
4.732	20			-4.832	-19.3553
4.731	20			-4.831	-19.3553
4.73	20			-4.83	-19.3554
4.729	20			-4.829	-19.3554
4.728	20			-4.828	-19.3555
4.727	20			-4.827	-19.3556
4.726	20			-4.826	-19.3557
4.725	20			-4.825	-19.3557
4.724	20			-4.824	-19.3557
4.723	20			-4.823	-19.3556
4.722	20			-4.822	-19.3554
4.721	20			-4.821	-19.3552
4.72	20			-4.82	-19.355
4.719	20			-4.819	-19.3549
4.718	20			-4.818	-19.3549
4.717	20			-4.817	-19.355
4.716	20			-4.816	-19.3551
4.715	20			-4.815	-19.3551
4.714	20			-4.814	-19.3551
4.713	20			-4.813	-19.355
4.712	20			-4.812	-19.3551
4.711	20			-4.811	-19.3551
4.71	20			-4.81	-19.3552
4.709	20			-4.809	-19.3553
4.708	20			-4.808	-19.3553
4.707	20			-4.807	-19.3554
4.706	20			-4.806	-19.3553
4.705	20			-4.805	-19.3553
4.704	20			-4.804	-19.3553
4.703	20			-4.803	-19.3552
4.702	20			-4.802	-19.3551
4.701	20			-4.801	-19.3551
4.7	20			-4.8	-19.3551
4.699	20			-4.799	-19.3551
4.698	20			-4.798	-19.3552
4.697	20			-4.797	-19.3552
4.696	20			-4.796	-19.3552
4.695	20			-4.795	-19.3551
4.694	20			-4.794	-19.3551
4.693	20			-4.793	-19.355
4.692	20			-4.792	-19.355
4.691	20			-4.791	-19.355
4.69	20			-4.79	-19.3549
4.689	20			-4.789	-19.3549
4.688	20			-4.788	-19.3549
4.687	20			-4.787	-19.355
4.686	20			-4.786	-19.3551
4.685	20			-4.785	-19.3553
4.684	20			-4.784	-19.3554
4.683	20			-4.783	-19.3555
4.682	20			-4.782	-19.3555
4.681	20			-4.781	-19.3554
4.68	20			-4.78	-19.3554
4.679	20			-4.779	-19.3554
4.678	20			-4.778	-19.3554
4.677	20			-4.777	-19.3554
4.676	20			-4.776	-19.3554
4.675	20			-4.775	-19.3553
4.674	20			-4.774	-19.3553
4.673	20			-4.773	-19.3553
4.672	20			-4.772	-19.3554
4.671	20			-4.771	-19.3553
4.67	20			-4.77	-19.3553
4.669	20			-4.769	-19.3553
4.668	20			-4.768	-19.3553
4.667	20			-4.767	-19.3554
4.666	20			-4.766	-19.3555
4.665	20			-4.765	-19.3555
4.664	20			-4.764	-19.3555
4.663	20			-4.763	-19.3555
4.662	20			-4.762	-19.3555
4.661	20			-4.761	-19.3555
4.66	20			-4.76	-19.3554
4.659	20			-4.759	-19.3554
4.658	20			-4.758	-19.3554
4.657	20			-4.757	-19.3553
4.656	20			-4.756	-19.3553
4.655	20			-4.755	-19.3552
4.654	20			-4.754	-19.3551
4.653	20			-4.753	-19.3551
4.652	20			-4.752	-19.3551
4.651	20			-4.751	-19.3551
4.65	20			-4.75	-19.3551
4.649	20			-4.749	-19.3552
4.648	20			-4.748	-19.3553
4.647	20			-4.747	-19.3554
4.646	20			-4.746	-19.3554
4.645	20			-4.745	-19.3554
4.644	20			-4.744	-19.3554
4.643	20			-4.743	-19.3554
4.642	20			-4.742	-19.3554
4.641	20			-4.741	-19.3554
4.64	20			-4.74	-19.3556
4.639	20			-4.739	-19.3557
4.638	20			-4.738	-19.3558
4.637	20			-4.737	-19.3558
4.636	20			-4.736	-19.3558
4.635	20			-4.735	-19.3558
4.634	20			-4.734	-19.3558
4.633	20			-4.733	-19.3557
4.632	20			-4.732	-19.3557
4.631	20			-4.731	-19.3556
4.63	20			-4.73	-19.3557
4.629	20			-4.729	-19.3558
4.628	20			-4.728	-19.3559
4.627	20			-4.727	-19.3561
4.626	20			-4.726	-19.3562
4.625	20			-4.725	-19.3563
4.624	20			-4.724	-19.3563
4.623	20			-4.723	-19.3562
4.622	20			-4.722	-19.3562
4.621	20			-4.721	-19.3562
4.62	20			-4.72	-19.3561
4.619	20			-4.719	-19.3561
4.618	20			-4.718	-19.3562
4.617	20			-4.717	-19.3562
4.616	20			-4.716	-19.3562
4.615	20			-4.715	-19.3562
4.614	20			-4.714	-19.3561
4.613	20			-4.713	-19.356
4.612	20			-4.712	-19.3559
4.611	20			-4.711	-19.3559
4.61	20			-4.71	-19.3559
4.609	20			-4.709	-19.3558
4.608	20			-4.708	-19.3557
4.607	20			-4.707	-19.3556
4.606	20			-4.706	-19.3555
4.605	20			-4.705	-19.3555
4.604	20			-4.704	-19.3554
4.603	20			-4.703	-19.3554
4.602	20			-4.702	-19.3554
4.601	20			-4.701	-19.3554
4.6	20			-4.7	-19.3555
4.599	20			-4.699	-19.3556
4.598	20			-4.698	-19.3557
4.597	20			-4.697	-19.3557
4.596	20			-4.696	-19.3556
4.595	20			-4.695	-19.3555
4.594	20			-4.694	-19.3554
4.593	20			-4.693	-19.3553
4.592	20			-4.692	-19.3553
4.591	20			-4.691	-19.3553
4.59	20			-4.69	-19.3552
4.589	20			-4.689	-19.3552
4.588	20			-4.688	-19.3553
4.587	20			-4.687	-19.3554
4.586	20			-4.686	-19.3555
4.585	20			-4.685	-19.3555
4.584	20			-4.684	-19.3556
4.583	20			-4.683	-19.3557
4.582	20			-4.682	-19.3558
4.581	20			-4.681	-19.3558
4.58	20			-4.68	-19.3558
4.579	20			-4.679	-19.3558
4.578	20			-4.678	-19.3557
4.577	20			-4.677	-19.3555
4.576	20			-4.676	-19.3553
4.575	20			-4.675	-19.355
4.574	20			-4.674	-19.3549
4.573	20			-4.673	-19.3548
4.572	20			-4.672	-19.3548
4.571	20			-4.671	-19.3549
4.57	20			-4.67	-19.3551
4.569	20			-4.669	-19.3552
4.568	20			-4.668	-19.3553
4.567	20			-4.667	-19.3553
4.566	20			-4.666	-19.3552
4.565	20			-4.665	-19.3552
4.564	20			-4.664	-19.3552
4.563	20			-4.663	-19.3551
4.562	20			-4.662	-19.3551
4.561	20			-4.661	-19.3551
4.56	20			-4.66	-19.355
4.559	20			-4.659	-19.355
4.558	20			-4.658	-19.3549
4.557	20			-4.657	-19.3549
4.556	20			-4.656	-19.3549
4.555	20			-4.655	-19.3549
4.554	20			-4.654	-19.3549
4.553	20			-4.653	-19.3549
4.552	20			-4.652	-19.3548
4.551	20			-4.651	-19.3548
4.55	20			-4.65	-19.3547
4.549	20			-4.649	-19.3547
4.548	20			-4.648	-19.3548
4.547	20			-4.647	-19.3548
4.546	20			-4.646	-19.3548
4.545	20			-4.645	-19.3548
4.544	20			-4.644	-19.3547
4.543	20			-4.643	-19.3547
4.542	20			-4.642	-19.3547
4.541	20			-4.641	-19.3547
4.54	20			-4.64	-19.3547
4.539	20			-4.639	-19.3547
4.538	20			-4.638	-19.3548
4.537	20			-4.637	-19.3548
4.536	20			-4.636	-19.3548
4.535	20			-4.635	-19.3548
4.534	20			-4.634	-19.3547
4.533	20			-4.633	-19.3546
4.532	20			-4.632	-19.3545
4.531	20			-4.631	-19.3545
4.53	20			-4.63	-19.3545
4.529	20			-4.629	-19.3545
4.528	20			-4.628	-19.3545
4.527	20			-4.627	-19.3546
4.526	20			-4.626	-19.3547
4.525	20			-4.625	-19.3548
4.524	20			-4.624	-19.3548
4.523	20			-4.623	-19.3548
4.522	20			-4.622	-19.3548
4.521	20			-4.621	-19.3547
4.52	20			-4.62	-19.3547
4.519	20			-4.619	-19.3547
4.518	20			-4.618	-19.3547
4.517	20			-4.617	-19.3547
4.516	20			-4.616	-19.3548
4.515	20			-4.615	-19.3548
4.514	20			-4.614	-19.3548
4.513	20			-4.613	-19.3549
4.512	20			-4.612	-19.3548
4.511	20			-4.611	-19.3548
4.51	20			-4.61	-19.3547
4.509	20			-4.609	-19.3546
4.508	20			-4.608	-19.3546
4.507	20			-4.607	-19.3545
4.506	20			-4.606	-19.3544
4.505	20			-4.605	-19.3543
4.504	20			-4.604	-19.3544
4.503	20			-4.603	-19.3544
4.502	20			-4.602	-19.3545
4.501	20			-4.601	-19.3546
4.5	20			-4.6	-19.3546
4.499	20			-4.599	-19.3547
4.498	20			-4.598	-19.3548
4.497	20			-4.597	-19.3549
4.496	20			-4.596	-19.355
4.495	20			-4.595	-19.3551
4.494	20			-4.594	-19.3551
4.493	20			-4.593	-19.355
4.492	20			-4.592	-19.3549
4.491	20			-4.591	-19.3549
4.49	20			-4.59	-19.3548
4.489	20			-4.589	-19.3548
4.488	20			-4.588	-19.3548
4.487	20			-4.587	-19.3549
4.486	20			-4.586	-19.3549
4.485	20			-4.585	-19.3549
4.484	20			-4.584	-19.3548
4.483	20			-4.583	-19.3547
4.482	20			-4.582	-19.3547
4.481	20			-4.581	-19.3546
4.48	20			-4.58	-19.3546
4.479	20			-4.579	-19.3545
4.478	20			-4.578	-19.3546
4.477	20			-4.577	-19.3546
4.476	20			-4.576	-19.3546
4.475	20			-4.575	-19.3546
4.474	20			-4.574	-19.3547
4.473	20			-4.573	-19.3548
4.472	20			-4.572	-19.3549
4.471	20			-4.571	-19.3549
4.47	20			-4.57	-19.355
4.469	20			-4.569	-19.355
4.468	20			-4.568	-19.3549
4.467	20			-4.567	-19.3549
4.466	20			-4.566	-19.3549
4.465	20			-4.565	-19.3549
4.464	20			-4.564	-19.3549
4.463	20			-4.563	-19.3548
4.462	20			-4.562	-19.3548
4.461	20			-4.561	-19.3548
4.46	20			-4.56	-19.3548
4.459	20			-4.559	-19.3549
4.458	20			-4.558	-19.3549
4.457	20			-4.557	-19.3549
4.456	20			-4.556	-19.355
4.455	20			-4.555	-19.355
4.454	20			-4.554	-19.3551
4.453	20			-4.553	-19.3551
4.452	20			-4.552	-19.3551
4.451	20			-4.551	-19.3551
4.45	20			-4.55	-19.3551
4.449	20			-4.549	-19.3551
4.448	20			-4.548	-19.355
4.447	20			-4.547	-19.355
4.446	20			-4.546	-19.355
4.445	20			-4.545	-19.3549
4.444	20			-4.544	-19.3548
4.443	20			-4.543	-19.3548
4.442	20			-4.542	-19.3549
4.441	20			-4.541	-19.3549
4.44	20			-4.54	-19.355
4.439	20			-4.539	-19.355
4.438	20			-4.538	-19.355
4.437	20			-4.537	-19.355
4.436	20			-4.536	-19.355
4.435	20			-4.535	-19.355
4.434	20			-4.534	-19.355
4.433	20			-4.533	-19.3551
4.432	20			-4.532	-19.3551
4.431	20			-4.531	-19.3552
4.43	20			-4.53	-19.3552
4.429	20			-4.529	-19.3553
4.428	20			-4.528	-19.3553
4.427	20			-4.527	-19.3554
4.426	20			-4.526	-19.3554
4.425	20			-4.525	-19.3554
4.424	20			-4.524	-19.3554
4.423	20			-4.523	-19.3554
4.422	20			-4.522	-19.3553
4.421	20			-4.521	-19.3552
4.42	20			-4.52	-19.3553
4.419	20			-4.519	-19.3553
4.418	20			-4.518	-19.3555
4.417	20			-4.517	-19.3556
4.416	20			-4.516	-19.3556
4.415	20			-4.515	-19.3556
4.414	20			-4.514	-19.3556
4.413	20			-4.513	-19.3555
4.412	20			-4.512	-19.3555
4.411	20			-4.511	-19.3555
4.41	20			-4.51	-19.3554
4.409	20			-4.509	-19.3554
4.408	20			-4.508	-19.3553
4.407	20			-4.507	-19.3553
4.406	20			-4.506	-19.3553
4.405	20			-4.505	-19.3554
4.404	20			-4.504	-19.3555
4.403	20			-4.503	-19.3556
4.402	20			-4.502	-19.3557
4.401	20			-4.501	-19.3558
4.4	20			-4.5	-19.3558
4.399	20			-4.499	-19.3558
4.398	20			-4.498	-19.3558
4.397	20			-4.497	-19.3558
4.396	20			-4.496	-19.3558
4.395	20			-4.495	-19.3558
4.394	20			-4.494	-19.3559
4.393	20			-4.493	-19.3559
4.392	20			-4.492	-19.3559
4.391	20			-4.491	-19.3559
4.39	20			-4.49	-19.3559
4.389	20			-4.489	-19.3559
4.388	20			-4.488	-19.3559
4.387	20			-4.487	-19.3559
4.386	20			-4.486	-19.356
4.385	20			-4.485	-19.356
4.384	20			-4.484	-19.356
4.383	20			-4.483	-19.3559
4.382	20			-4.482	-19.3559
4.381	20			-4.481	-19.3558
4.38	20			-4.48	-19.3558
4.379	20			-4.479	-19.3558
4.378	20			-4.478	-19.3558
4.377	20			-4.477	-19.3558
4.376	20			-4.476	-19.3558
4.375	20			-4.475	-19.3558
4.374	20			-4.474	-19.3559
4.373	20			-4.473	-19.356
4.372	20			-4.472	-19.3561
4.371	20			-4.471	-19.3561
4.37	20			-4.47	-19.3561
4.369	20			-4.469	-19.3559
4.368	20			-4.468	-19.3558
4.367	20			-4.467	-19.3558
4.366	20			-4.466	-19.3558
4.365	20			-4.465	-19.3558
4.364	20			-4.464	-19.3558
4.363	20			-4.463	-19.3557
4.362	20			-4.462	-19.3557
4.361	20			-4.461	-19.3557
4.36	20			-4.46	-19.3557
4.359	20			-4.459	-19.3556
4.358	20			-4.458	-19.3556
4.357	20			-4.457	-19.3554
4.356	20			-4.456	-19.3553
4.355	20			-4.455	-19.3551
4.354	20			-4.454	-19.355
4.353	20			-4.453	-19.355
4.352	20			-4.452	-19.3549
4.351	20			-4.451	-19.3549
4.35	20			-4.45	-19.355
4.349	20			-4.449	-19.355
4.348	20			-4.448	-19.355
4.347	20			-4.447	-19.355
4.346	20			-4.446	-19.355
4.345	20			-4.445	-19.3549
4.344	20			-4.444	-19.3549
4.343	20			-4.443	-19.3548
4.342	20			-4.442	-19.3548
4.341	20			-4.441	-19.3548
4.34	20			-4.44	-19.355
4.339	20			-4.439	-19.3552
4.338	20			-4.438	-19.3553
4.337	20			-4.437	-19.3554
4.336	20			-4.436	-19.3553
4.335	20			-4.435	-19.3553
4.334	20			-4.434	-19.3552
4.333	20			-4.433	-19.3552
4.332	20			-4.432	-19.3552
4.331	20			-4.431	-19.3553
4.33	20			-4.43	-19.3555
4.329	20			-4.429	-19.3555
4.328	20			-4.428	-19.3556
4.327	20			-4.427	-19.3556
4.326	20			-4.426	-19.3556
4.325	20			-4.425	-19.3555
4.324	20			-4.424	-19.3555
4.323	20			-4.423	-19.3554
4.322	20			-4.422	-19.3555
4.321	20			-4.421	-19.3556
4.32	20			-4.42	-19.3557
4.319	20			-4.419	-19.3558
4.318	20			-4.418	-19.3559
4.317	20			-4.417	-19.3559
4.316	20			-4.416	-19.3559
4.315	20			-4.415	-19.3558
4.314	20			-4.414	-19.3558
4.313	20			-4.413	-19.3557
4.312	20			-4.412	-19.3556
4.311	20			-4.411	-19.3556
4.31	20			-4.41	-19.3556
4.309	20			-4.409	-19.3556
4.308	20			-4.408	-19.3556
4.307	20			-4.407	-19.3555
4.306	20			-4.406	-19.3554
4.305	20			-4.405	-19.3553
4.304	20			-4.404	-19.3553
4.303	20			-4.403	-19.3552
4.302	20			-4.402	-19.3552
4.301	20			-4.401	-19.3553
4.3	20			-4.4	-19.3553
4.299	20			-4.399	-19.3554
4.298	20			-4.398	-19.3554
4.297	20			-4.397	-19.3554
4.296	20			-4.396	-19.3554
4.295	20			-4.395	-19.3555
4.294	20			-4.394	-19.3555
4.293	20			-4.393	-19.3555
4.292	20			-4.392	-19.3556
4.291	20			-4.391	-19.3556
4.29	20			-4.39	-19.3556
4.289	20			-4.389	-19.3556
4.288	20			-4.388	-19.3556
4.287	20			-4.387	-19.3556
4.286	20			-4.386	-19.3556
4.285	20			-4.385	-19.3555
4.284	20			-4.384	-19.3554
4.283	20			-4.383	-19.3554
4.282	20			-4.382	-19.3554
4.281	20			-4.381	-19.3554
4.28	20			-4.38	-19.3554
4.279	20			-4.379	-19.3553
4.278	20			-4.378	-19.3553
4.277	20			-4.377	-19.3553
4.276	20			-4.376	-19.3554
4.275	20			-4.375	-19.3555
4.274	20			-4.374	-19.3556
4.273	20			-4.373	-19.3556
4.272	20			-4.372	-19.3556
4.271	20			-4.371	-19.3556
4.27	20			-4.37	-19.3555
4.269	20			-4.369	-19.3555
4.268	20			-4.368	-19.3554
4.267	20			-4.367	-19.3553
4.266	20			-4.366	-19.3554
4.265	20			-4.365	-19.3554
4.264	20			-4.364	-19.3556
4.263	20			-4.363	-19.3558
4.262	20			-4.362	-19.3558
4.261	20			-4.361	-19.3558
4.26	20			-4.36	-19.3557
4.259	20			-4.359	-19.3557
4.258	20			-4.358	-19.3557
4.257	20			-4.357	-19.3556
4.256	20			-4.356	-19.3556
4.255	20			-4.355	-19.3557
4.254	20			-4.354	-19.3557
4.253	20			-4.353	-19.3557
4.252	20			-4.352	-19.3557
4.251	20			-4.351	-19.3556
4.25	20			-4.35	-19.3555
4.249	20			-4.349	-19.3556
4.248	20			-4.348	-19.3557
4.247	20			-4.347	-19.3558
4.246	20			-4.346	-19.3558
4.245	20			-4.345	-19.3557
4.244	20			-4.344	-19.3556
4.243	20			-4.343	-19.3556
4.242	20			-4.342	-19.3555
4.241	20			-4.341	-19.3555
4.24	20			-4.34	-19.3554
4.239	20			-4.339	-19.3554
4.238	20			-4.338	-19.3553
4.237	20			-4.337	-19.3551
4.236	20			-4.336	-19.355
4.235	20			-4.335	-19.355
4.234	20			-4.334	-19.3549
4.233	20			-4.333	-19.3549
4.232	20			-4.332	-19.355
4.231	20			-4.331	-19.3551
4.23	20			-4.33	-19.3552
4.229	20			-4.329	-19.3553
4.228	20			-4.328	-19.3553
4.227	20			-4.327	-19.3554
4.226	20			-4.326	-19.3554
4.225	20			-4.325	-19.3554
4.224	20			-4.324	-19.3553
4.223	20			-4.323	-19.3553
4.222	20			-4.322	-19.3552
4.221	20			-4.321	-19.3551
4.22	20			-4.32	-19.355
4.219	20			-4.319	-19.355
4.218	20			-4.318	-19.355
4.217	20			-4.317	-19.3552
4.216	20			-4.316	-19.3553
4.215	20			-4.315	-19.3554
4.214	20			-4.314	-19.3555
4.213	20			-4.313	-19.3555
4.212	20			-4.312	-19.3556
4.211	20			-4.311	-19.3557
4.21	20			-4.31	-19.3557
4.209	20			-4.309	-19.3556
4.208	20			-4.308	-19.3554
4.207	20			-4.307	-19.3553
4.206	20			-4.306	-19.3551
4.205	20			-4.305	-19.355
4.204	20			-4.304	-19.3549
4.203	20			-4.303	-19.355
4.202	20			-4.302	-19.3551
4.201	20			-4.301	-19.3552
4.2	20			-4.3	-19.3553
4.199	20			-4.299	-19.3554
4.198	20			-4.298	-19.3553
4.197	20			-4.297	-19.3553
4.196	20			-4.296	-19.3552
4.195	20			-4.295	-19.3552
4.194	20			-4.294	-19.3551
4.193	20			-4.293	-19.355
4.192	20			-4.292	-19.3551
4.191	20			-4.291	-19.3552
4.19	20			-4.29	-19.3553
4.189	20			-4.289	-19.3554
4.188	20			-4.288	-19.3555
4.187	20			-4.287	-19.3556
4.186	20			-4.286	-19.3556
4.185	20			-4.285	-19.3556
4.184	20			-4.284	-19.3555
4.183	20			-4.283	-19.3554
4.182	20			-4.282	-19.3554
4.181	20			-4.281	-19.3555
4.18	20			-4.28	-19.3556
4.179	20			-4.279	-19.3557
4.178	20			-4.278	-19.3557
4.177	20			-4.277	-19.3557
4.176	20			-4.276	-19.3556
4.175	20			-4.275	-19.3556
4.174	20			-4.274	-19.3557
4.173	20			-4.273	-19.3557
4.172	20			-4.272	-19.3556
4.171	20			-4.271	-19.3556
4.17	20			-4.27	-19.3556
4.169	20			-4.269	-19.3556
4.168	20			-4.268	-19.3556
4.167	20			-4.267	-19.3555
4.166	20			-4.266	-19.3554
4.165	20			-4.265	-19.3554
4.164	20			-4.264	-19.3554
4.163	20			-4.263	-19.3554
4.162	20			-4.262	-19.3553
4.161	20			-4.261	-19.3553
4.16	20			-4.26	-19.3554
4.159	20			-4.259	-19.3554
4.158	20			-4.258	-19.3554
4.157	20			-4.257	-19.3554
4.156	20			-4.256	-19.3555
4.155	20			-4.255	-19.3556
4.154	20			-4.254	-19.3557
4.153	20			-4.253	-19.3558
4.152	20			-4.252	-19.3558
4.151	20			-4.251	-19.3558
4.15	20			-4.25	-19.3558
4.149	20			-4.249	-19.3558
4.148	20			-4.248	-19.3559
4.147	20			-4.247	-19.3559
4.146	20			-4.246	-19.356
4.145	20			-4.245	-19.3559
4.144	20			-4.244	-19.3559
4.143	20			-4.243	-19.3558
4.142	20			-4.242	-19.3558
4.141	20			-4.241	-19.3558
4.14	20			-4.24	-19.3558
4.139	20			-4.239	-19.3558
4.138	20			-4.238	-19.3558
4.137	20			-4.237	-19.3558
4.136	20			-4.236	-19.3558
4.135	20			-4.235	-19.3559
4.134	20			-4.234	-19.3559
4.133	20			-4.233	-19.356
4.132	20			-4.232	-19.356
4.131	20			-4.231	-19.356
4.13	20			-4.23	-19.3559
4.129	20			-4.229	-19.3558
4.128	20			-4.228	-19.3557
4.127	20			-4.227	-19.3556
4.126	20			-4.226	-19.3556
4.125	20			-4.225	-19.3556
4.124	20			-4.224	-19.3556
4.123	20			-4.223	-19.3557
4.122	20			-4.222	-19.3557
4.121	20			-4.221	-19.3557
4.12	20			-4.22	-19.3556
4.119	20			-4.219	-19.3556
4.118	20			-4.218	-19.3556
4.117	20			-4.217	-19.3557
4.116	20			-4.216	-19.3557
4.115	20			-4.215	-19.3558
4.114	20			-4.214	-19.3558
4.113	20			-4.213	-19.3558
4.112	20			-4.212	-19.3558
4.111	20			-4.211	-19.3557
4.11	20			-4.21	-19.3556
4.109	20			-4.209	-19.3555
4.108	20			-4.208	-19.3554
4.107	20			-4.207	-19.3554
4.106	20			-4.206	-19.3555
4.105	20			-4.205	-19.3557
4.104	20			-4.204	-19.3559
4.103	20			-4.203	-19.356
4.102	20			-4.202	-19.3562
4.101	20			-4.201	-19.3562
4.1	20			-4.2	-19.3562
4.099	20			-4.199	-19.3562
4.098	20			-4.198	-19.3561
4.097	20			-4.197	-19.3561
4.096	20			-4.196	-19.3561
4.095	20			-4.195	-19.356
4.094	20			-4.194	-19.356
4.093	20			-4.193	-19.3558
4.092	20			-4.192	-19.3557
4.091	20			-4.191	-19.3556
4.09	20			-4.19	-19.3555
4.089	20			-4.189	-19.3555
4.088	20			-4.188	-19.3556
4.087	20			-4.187	-19.3557
4.086	20			-4.186	-19.3558
4.085	20			-4.185	-19.3559
4.084	20			-4.184	-19.3558
4.083	20			-4.183	-19.3557
4.082	20			-4.182	-19.3557
4.081	20			-4.181	-19.3557
4.08	20			-4.18	-19.3556
4.079	20			-4.179	-19.3557
4.078	20			-4.178	-19.3558
4.077	20			-4.177	-19.3559
4.076	20			-4.176	-19.3559
4.075	20			-4.175	-19.3559
4.074	20			-4.174	-19.3559
4.073	20			-4.173	-19.3559
4.072	20			-4.172	-19.3559
4.071	20			-4.171	-19.356
4.07	20			-4.17	-19.3561
4.069	20			-4.169	-19.3561
4.068	20			-4.168	-19.3561
4.067	20			-4.167	-19.356
4.066	20			-4.166	-19.3559
4.065	20			-4.165	-19.3558
4.064	20			-4.164	-19.3557
4.063	20			-4.163	-19.3557
4.062	20			-4.162	-19.3557
4.061	20			-4.161	-19.3558
4.06	20			-4.16	-19.3558
4.059	20			-4.159	-19.3557
4.058	20			-4.158	-19.3556
4.057	20			-4.157	-19.3555
4.056	20			-4.156	-19.3555
4.055	20			-4.155	-19.3556
4.054	20			-4.154	-19.3556
4.053	20			-4.153	-19.3557
4.052	20			-4.152	-19.3557
4.051	20			-4.151	-19.3557
4.05	20			-4.15	-19.3556
4.049	20			-4.149	-19.3556
4.048	20			-4.148	-19.3557
4.047	20			-4.147	-19.3557
4.046	20			-4.146	-19.3557
4.045	20			-4.145	-19.3557
4.044	20			-4.144	-19.3557
4.043	20			-4.143	-19.3557
4.042	20			-4.142	-19.3557
4.041	20			-4.141	-19.3557
4.04	20			-4.14	-19.3558
4.039	20			-4.139	-19.3559
4.038	20			-4.138	-19.3559
4.037	20			-4.137	-19.3559
4.036	20			-4.136	-19.3557
4.035	20			-4.135	-19.3556
4.034	20			-4.134	-19.3555
4.033	20			-4.133	-19.3556
4.032	20			-4.132	-19.3556
4.031	20			-4.131	-19.3557
4.03	20			-4.13	-19.3558
4.029	20			-4.129	-19.3558
4.028	20			-4.128	-19.3558
4.027	20			-4.127	-19.3558
4.026	20			-4.126	-19.3558
4.025	20			-4.125	-19.3559
4.024	20			-4.124	-19.3559
4.023	20			-4.123	-19.3559
4.022	20			-4.122	-19.3559
4.021	20			-4.121	-19.3558
4.02	20			-4.12	-19.3558
4.019	20			-4.119	-19.3559
4.018	20			-4.118	-19.3559
4.017	20			-4.117	-19.3559
4.016	20			-4.116	-19.3559
4.015	20			-4.115	-19.3558
4.014	20			-4.114	-19.3558
4.013	20			-4.113	-19.3558
4.012	20			-4.112	-19.3558
4.011	20			-4.111	-19.3559
4.01	20			-4.11	-19.3559
4.009	20			-4.109	-19.356
4.008	20			-4.108	-19.356
4.007	20			-4.107	-19.356
4.006	20			-4.106	-19.356
4.005	20			-4.105	-19.3561
4.004	20			-4.104	-19.3562
4.003	20			-4.103	-19.3562
4.002	20			-4.102	-19.3563
4.001	20			-4.101	-19.3563
4	20			-4.1	-19.3562
3.999	20			-4.099	-19.3561
3.998	20			-4.098	-19.356
3.997	20			-4.097	-19.3558
3.996	20			-4.096	-19.3557
3.995	20			-4.095	-19.3557
3.994	20			-4.094	-19.3557
3.993	20			-4.093	-19.3558
3.992	20			-4.092	-19.356
3.991	20			-4.091	-19.3561
3.99	20			-4.09	-19.3561
3.989	20			-4.089	-19.356
3.988	20			-4.088	-19.356
3.987	20			-4.087	-19.3559
3.986	20			-4.086	-19.3559
3.985	20			-4.085	-19.3558
3.984	20			-4.084	-19.3557
3.983	20			-4.083	-19.3557
3.982	20			-4.082	-19.3558
3.981	20			-4.081	-19.3559
3.98	20			-4.08	-19.3559
3.979	20			-4.079	-19.356
3.978	20			-4.078	-19.356
3.977	20			-4.077	-19.356
3.976	20			-4.076	-19.3561
3.975	20			-4.075	-19.3561
3.974	20			-4.074	-19.3561
3.973	20			-4.073	-19.3561
3.972	20			-4.072	-19.3561
3.971	20			-4.071	-19.356
3.97	20			-4.07	-19.3561
3.969	20			-4.069	-19.356
3.968	20			-4.068	-19.3559
3.967	20			-4.067	-19.3557
3.966	20			-4.066	-19.3556
3.965	20			-4.065	-19.3556
3.964	20			-4.064	-19.3556
3.963	20			-4.063	-19.3557
3.962	20			-4.062	-19.3557
3.961	20			-4.061	-19.3556
3.96	20			-4.06	-19.3555
3.959	20			-4.059	-19.3554
3.958	20			-4.058	-19.3554
3.957	20			-4.057	-19.3553
3.956	20			-4.056	-19.3553
3.955	20			-4.055	-19.3553
3.954	20			-4.054	-19.3554
3.953	20			-4.053	-19.3554
3.952	20			-4.052	-19.3554
3.951	20			-4.051	-19.3554
3.95	20			-4.05	-19.3553
3.949	20			-4.049	-19.3553
3.948	20			-4.048	-19.3553
3.947	20			-4.047	-19.3554
3.946	20			-4.046	-19.3555
3.945	20			-4.045	-19.3556
3.944	20			-4.044	-19.3556
3.943	20			-4.043	-19.3556
3.942	20			-4.042	-19.3556
3.941	20			-4.041	-19.3555
3.94	20			-4.04	-19.3555
3.939	20			-4.039	-19.3554
3.938	20			-4.038	-19.3554
3.937	20			-4.037	-19.3553
3.936	20			-4.036	-19.3553
3.935	20			-4.035	-19.3552
3.934	20			-4.034	-19.3553
3.933	20			-4.033	-19.3554
3.932	20			-4.032	-19.3555
3.931	20			-4.031	-19.3556
3.93	20			-4.03	-19.3556
3.929	20			-4.029	-19.3557
3.928	20			-4.028	-19.3558
3.927	20			-4.027	-19.3559
3.926	20			-4.026	-19.356
3.925	20			-4.025	-19.356
3.924	20			-4.024	-19.356
3.923	20			-4.023	-19.356
3.922	20			-4.022	-19.3559
3.921	20			-4.021	-19.3557
3.92	20			-4.02	-19.3556
3.919	20			-4.019	-19.3555
3.918	20			-4.018	-19.3555
3.917	20			-4.017	-19.3556
3.916	20			-4.016	-19.3556
3.915	20			-4.015	-19.3557
3.914	20			-4.014	-19.3558
3.913	20			-4.013	-19.3559
3.912	20			-4.012	-19.356
3.911	20			-4.011	-19.3561
3.91	20			-4.01	-19.3562
3.909	20			-4.009	-19.3563
3.908	20			-4.008	-19.3563
3.907	20			-4.007	-19.3563
3.906	20			-4.006	-19.3564
3.905	20			-4.005	-19.3564
3.904	20			-4.004	-19.3565
3.903	20			-4.003	-19.3565
3.902	20			-4.002	-19.3565
3.901	20			-4.001	-19.3566
3.9	20			-4	-19.3566
3.899	20			-3.999	-19.3566
3.898	20			-3.998	-19.3566
3.897	20			-3.997	-19.3566
3.896	20			-3.996	-19.3566
3.895	20			-3.995	-19.3565
3.894	20			-3.994	-19.3565
3.893	20			-3.993	-19.3564
3.892	20			-3.992	-19.3564
3.891	20			-3.991	-19.3563
3.89	20			-3.99	-19.3564
3.889	20			-3.989	-19.3565
3.888	20			-3.988	-19.3565
3.887	20			-3.987	-19.3565
3.886	20			-3.986	-19.3564
3.885	20			-3.985	-19.3563
3.884	20			-3.984	-19.3563
3.883	20			-3.983	-19.3563
3.882	20			-3.982	-19.3563
3.881	20			-3.981	-19.3562
3.88	20			-3.98	-19.3562
3.879	20			-3.979	-19.3562
3.878	20			-3.978	-19.3562
3.877	20			-3.977	-19.3563
3.876	20			-3.976	-19.3563
3.875	20			-3.975	-19.3563
3.874	20			-3.974	-19.3563
3.873	20			-3.973	-19.3562
3.872	20			-3.972	-19.3562
3.871	20			-3.971	-19.3562
3.87	20			-3.97	-19.3561
3.869	20			-3.969	-19.3561
3.868	20			-3.968	-19.356
3.867	20			-3.967	-19.3559
3.866	20			-3.966	-19.3559
3.865	20			-3.965	-19.3559
3.864	20			-3.964	-19.3559
3.863	20			-3.963	-19.3559
3.862	20			-3.962	-19.3559
3.861	20			-3.961	-19.3559
3.86	20			-3.96	-19.356
3.859	20			-3.959	-19.356
3.858	20			-3.958	-19.3562
3.857	20			-3.957	-19.3562
3.856	20			-3.956	-19.3562
3.855	20			-3.955	-19.3562
3.854	20			-3.954	-19.3562
3.853	20			-3.953	-19.3562
3.852	20			-3.952	-19.3563
3.851	20			-3.951	-19.3564
3.85	20			-3.95	-19.3565
3.849	20			-3.949	-19.3566
3.848	20			-3.948	-19.3566
3.847	20			-3.947	-19.3566
3.846	20			-3.946	-19.3565
3.845	20			-3.945	-19.3565
3.844	20			-3.944	-19.3565
3.843	20			-3.943	-19.3565
3.842	20			-3.942	-19.3565
3.841	20			-3.941	-19.3565
3.84	20			-3.94	-19.3564
3.839	20			-3.939	-19.3563
3.838	20			-3.938	-19.3563
3.837	20			-3.937	-19.3563
3.836	20			-3.936	-19.3563
3.835	20			-3.935	-19.3563
3.834	20			-3.934	-19.3563
3.833	20			-3.933	-19.3562
3.832	20			-3.932	-19.3561
3.831	20			-3.931	-19.3561
3.83	20			-3.93	-19.356
3.829	20			-3.929	-19.356
3.828	20			-3.928	-19.3561
3.827	20			-3.927	-19.3561
3.826	20			-3.926	-19.3562
3.825	20			-3.925	-19.3562
3.824	20			-3.924	-19.3562
3.823	20			-3.923	-19.3562
3.822	20			-3.922	-19.3563
3.821	20			-3.921	-19.3563
3.82	20			-3.92	-19.3563
3.819	20			-3.919	-19.3562
3.818	20			-3.918	-19.3561
3.817	20			-3.917	-19.356
3.816	20			-3.916	-19.356
3.815	20			-3.915	-19.356
3.814	20			-3.914	-19.356
3.813	20			-3.913	-19.3561
3.812	20			-3.912	-19.3562
3.811	20			-3.911	-19.3562
3.81	20			-3.91	-19.3562
3.809	20			-3.909	-19.3561
3.808	20			-3.908	-19.356
3.807	20			-3.907	-19.356
3.806	20			-3.906	-19.3559
3.805	20			-3.905	-19.3559
3.804	20			-3.904	-19.3559
3.803	20			-3.903	-19.3559
3.802	20			-3.902	-19.3559
3.801	20			-3.901	-19.3559
3.8	20			-3.9	-19.3559
3.799	20			-3.899	-19.3559
3.798	20			-3.898	-19.3558
3.797	20			-3.897	-19.3558
3.796	20			-3.896	-19.3558
3.795	20			-3.895	-19.3558
3.794	20			-3.894	-19.3558
3.793	20			-3.893	-19.3558
3.792	20			-3.892	-19.3558
3.791	20			-3.891	-19.3558
3.79	20			-3.89	-19.3559
3.789	20			-3.889	-19.3559
3.788	20			-3.888	-19.356
3.787	20			-3.887	-19.356
3.786	20			-3.886	-19.3559
3.785	20			-3.885	-19.3559
3.784	20			-3.884	-19.3559
3.783	20			-3.883	-19.3561
3.782	20			-3.882	-19.3562
3.781	20			-3.881	-19.3562
3.78	20			-3.88	-19.3563
3.779	20			-3.879	-19.3563
3.778	20			-3.878	-19.3564
3.777	20			-3.877	-19.3564
3.776	20			-3.876	-19.3564
3.775	20			-3.875	-19.3564
3.774	20			-3.874	-19.3563
3.773	20			-3.873	-19.3563
3.772	20			-3.872	-19.3563
3.771	20			-3.871	-19.3562
3.77	20			-3.87	-19.3563
3.769	20			-3.869	-19.3563
3.768	20			-3.868	-19.3564
3.767	20			-3.867	-19.3564
3.766	20			-3.866	-19.3564
3.765	20			-3.865	-19.3563
3.764	20			-3.864	-19.3563
3.763	20			-3.863	-19.3562
3.762	20			-3.862	-19.3561
3.761	20			-3.861	-19.356
3.76	20			-3.86	-19.356
3.759	20			-3.859	-19.356
3.758	20			-3.858	-19.3561
3.757	20			-3.857	-19.3561
3.756	20			-3.856	-19.3561
3.755	20			-3.855	-19.356
3.754	20			-3.854	-19.356
3.753	20			-3.853	-19.356
3.752	20			-3.852	-19.356
3.751	20			-3.851	-19.3561
3.75	20			-3.85	-19.3562
3.749	20			-3.849	-19.3562
3.748	20			-3.848	-19.3563
3.747	20			-3.847	-19.3562
3.746	20			-3.846	-19.3562
3.745	20			-3.845	-19.3563
3.744	20			-3.844	-19.3563
3.743	20			-3.843	-19.3563
3.742	20			-3.842	-19.3564
3.741	20			-3.841	-19.3564
3.74	20			-3.84	-19.3564
3.739	20			-3.839	-19.3565
3.738	20			-3.838	-19.3565
3.737	20			-3.837	-19.3565
3.736	20			-3.836	-19.3564
3.735	20			-3.835	-19.3564
3.734	20			-3.834	-19.3565
3.733	20			-3.833	-19.3565
3.732	20			-3.832	-19.3565
3.731	20			-3.831	-19.3565
3.73	20			-3.83	-19.3565
3.729	20			-3.829	-19.3565
3.728	20			-3.828	-19.3566
3.727	20			-3.827	-19.3566
3.726	20			-3.826	-19.3566
3.725	20			-3.825	-19.3565
3.724	20			-3.824	-19.3563
3.723	20			-3.823	-19.3561
3.722	20			-3.822	-19.3559
3.721	20			-3.821	-19.3557
3.72	20			-3.82	-19.3555
3.719	20			-3.819	-19.3554
3.718	20			-3.818	-19.3553
3.717	20			-3.817	-19.3554
3.716	20			-3.816	-19.3555
3.715	20			-3.815	-19.3556
3.714	20			-3.814	-19.3558
3.713	20			-3.813	-19.356
3.712	20			-3.812	-19.3561
3.711	20			-3.811	-19.3562
3.71	20			-3.81	-19.3562
3.709	20			-3.809	-19.3562
3.708	20			-3.808	-19.3562
3.707	20			-3.807	-19.3563
3.706	20			-3.806	-19.3564
3.705	20			-3.805	-19.3565
3.704	20			-3.804	-19.3565
3.703	20			-3.803	-19.3564
3.702	20			-3.802	-19.3563
3.701	20			-3.801	-19.3563
3.7	20			-3.8	-19.3563
3.699	20			-3.799	-19.3564
3.698	20			-3.798	-19.3563
3.697	20			-3.797	-19.3563
3.696	20			-3.796	-19.3562
3.695	20			-3.795	-19.3561
3.694	20			-3.794	-19.3561
3.693	20			-3.793	-19.356
3.692	20			-3.792	-19.356
3.691	20			-3.791	-19.3559
3.69	20			-3.79	-19.3558
3.689	20			-3.789	-19.3558
3.688	20			-3.788	-19.3558
3.687	20			-3.787	-19.3558
3.686	20			-3.786	-19.3559
3.685	20			-3.785	-19.3559
3.684	20			-3.784	-19.3559
3.683	20			-3.783	-19.356
3.682	20			-3.782	-19.3561
3.681	20			-3.781	-19.3563
3.68	20			-3.78	-19.3563
3.679	20			-3.779	-19.3562
3.678	20			-3.778	-19.3561
3.677	20			-3.777	-19.356
3.676	20			-3.776	-19.3559
3.675	20			-3.775	-19.3559
3.674	20			-3.774	-19.3559
3.673	20			-3.773	-19.3558
3.672	20			-3.772	-19.3558
3.671	20			-3.771	-19.3557
3.67	20			-3.77	-19.3557
3.669	20			-3.769	-19.3556
3.668	20			-3.768	-19.3556
3.667	20			-3.767	-19.3557
3.666	20			-3.766	-19.3557
3.665	20			-3.765	-19.3558
3.664	20			-3.764	-19.3558
3.663	20			-3.763	-19.3558
3.662	20			-3.762	-19.3558
3.661	20			-3.761	-19.3559
3.66	20			-3.76	-19.3559
3.659	20			-3.759	-19.3558
3.658	20			-3.758	-19.3557
3.657	20			-3.757	-19.3556
3.656	20			-3.756	-19.3556
3.655	20			-3.755	-19.3556
3.654	20			-3.754	-19.3557
3.653	20			-3.753	-19.3558
3.652	20			-3.752	-19.3558
3.651	20			-3.751	-19.3557
3.65	20			-3.75	-19.3557
3.649	20			-3.749	-19.3556
3.648	20			-3.748	-19.3555
3.647	20			-3.747	-19.3554
3.646	20			-3.746	-19.3553
3.645	20			-3.745	-19.3552
3.644	20			-3.744	-19.3553
3.643	20			-3.743	-19.3554
3.642	20			-3.742	-19.3556
3.641	20			-3.741	-19.3557
3.64	20			-3.74	-19.3557
3.639	20			-3.739	-19.3557
3.638	20			-3.738	-19.3556
3.637	20			-3.737	-19.3556
3.636	20			-3.736	-19.3555
3.635	20			-3.735	-19.3555
3.634	20			-3.734	-19.3554
3.633	20			-3.733	-19.3554
3.632	20			-3.732	-19.3554
3.631	20			-3.731	-19.3554
3.63	20			-3.73	-19.3555
3.629	20			-3.729	-19.3555
3.628	20			-3.728	-19.3556
3.627	20			-3.727	-19.3557
3.626	20			-3.726	-19.3557
3.625	20			-3.725	-19.3557
3.624	20			-3.724	-19.3556
3.623	20			-3.723	-19.3556
3.622	20			-3.722	-19.3556
3.621	20			-3.721	-19.3557
3.62	20			-3.72	-19.3558
3.619	20			-3.719	-19.3559
3.618	20			-3.718	-19.3559
3.617	20			-3.717	-19.356
3.616	20			-3.716	-19.356
3.615	20			-3.715	-19.3559
3.614	20			-3.714	-19.3558
3.613	20			-3.713	-19.3557
3.612	20			-3.712	-19.3556
3.611	20			-3.711	-19.3555
3.61	20			-3.71	-19.3556
3.609	20			-3.709	-19.3557
3.608	20			-3.708	-19.3558
3.607	20			-3.707	-19.3559
3.606	20			-3.706	-19.356
3.605	20			-3.705	-19.356
3.604	20			-3.704	-19.356
3.603	20			-3.703	-19.3559
3.602	20			-3.702	-19.3559
3.601	20			-3.701	-19.3559
3.6	20			-3.7	-19.3559
3.599	20			-3.699	-19.3559
3.598	20			-3.698	-19.356
3.597	20			-3.697	-19.3561
3.596	20			-3.696	-19.3561
3.595	20			-3.695	-19.356
3.594	20			-3.694	-19.3559
3.593	20			-3.693	-19.3559
3.592	20			-3.692	-19.3559
3.591	20			-3.691	-19.356
3.59	20			-3.69	-19.3562
3.589	20			-3.689	-19.3563
3.588	20			-3.688	-19.3565
3.587	20			-3.687	-19.3566
3.586	20			-3.686	-19.3567
3.585	20			-3.685	-19.3566
3.584	20			-3.684	-19.3565
3.583	20			-3.683	-19.3563
3.582	20			-3.682	-19.3561
3.581	20			-3.681	-19.356
3.58	20			-3.68	-19.356
3.579	20			-3.679	-19.356
3.578	20			-3.678	-19.356
3.577	20			-3.677	-19.356
3.576	20			-3.676	-19.356
3.575	20			-3.675	-19.356
3.574	20			-3.674	-19.3561
3.573	20			-3.673	-19.3561
3.572	20			-3.672	-19.3561
3.571	20			-3.671	-19.3561
3.57	20			-3.67	-19.3562
3.569	20			-3.669	-19.3563
3.568	20			-3.668	-19.3564
3.567	20			-3.667	-19.3564
3.566	20			-3.666	-19.3564
3.565	20			-3.665	-19.3563
3.564	20			-3.664	-19.3563
3.563	20			-3.663	-19.3563
3.562	20			-3.662	-19.3563
3.561	20			-3.661	-19.3562
3.56	20			-3.66	-19.3562
3.559	20			-3.659	-19.3563
3.558	20			-3.658	-19.3563
3.557	20			-3.657	-19.3562
3.556	20			-3.656	-19.3561
3.555	20			-3.655	-19.356
3.554	20			-3.654	-19.356
3.553	20			-3.653	-19.3559
3.552	20			-3.652	-19.3559
3.551	20			-3.651	-19.356
3.55	20			-3.65	-19.356
3.549	20			-3.649	-19.356
3.548	20			-3.648	-19.356
3.547	20			-3.647	-19.3561
3.546	20			-3.646	-19.3563
3.545	20			-3.645	-19.3564
3.544	20			-3.644	-19.3564
3.543	20			-3.643	-19.3563
3.542	20			-3.642	-19.3562
3.541	20			-3.641	-19.3561
3.54	20			-3.64	-19.3561
3.539	20			-3.639	-19.3561
3.538	20			-3.638	-19.3562
3.537	20			-3.637	-19.3561
3.536	20			-3.636	-19.3561
3.535	20			-3.635	-19.3561
3.534	20			-3.634	-19.3562
3.533	20			-3.633	-19.3563
3.532	20			-3.632	-19.3564
3.531	20			-3.631	-19.3564
3.53	20			-3.63	-19.3564
3.529	20			-3.629	-19.3564
3.528	20			-3.628	-19.3563
3.527	20			-3.627	-19.3562
3.526	20			-3.626	-19.3562
3.525	20			-3.625	-19.3562
3.524	20			-3.624	-19.3562
3.523	20			-3.623	-19.3561
3.522	20			-3.622	-19.3561
3.521	20			-3.621	-19.3561
3.52	20			-3.62	-19.3561
3.519	20			-3.619	-19.3561
3.518	20			-3.618	-19.356
3.517	20			-3.617	-19.3558
3.516	20			-3.616	-19.3557
3.515	20			-3.615	-19.3556
3.514	20			-3.614	-19.3555
3.513	20			-3.613	-19.3554
3.512	20			-3.612	-19.3554
3.511	20			-3.611	-19.3554
3.51	20			-3.61	-19.3553
3.509	20			-3.609	-19.3552
3.508	20			-3.608	-19.3552
3.507	20			-3.607	-19.3553
3.506	20			-3.606	-19.3554
3.505	20			-3.605	-19.3555
3.504	20			-3.604	-19.3556
3.503	20			-3.603	-19.3558
3.502	20			-3.602	-19.3559
3.501	20			-3.601	-19.356
3.5	20			-3.6	-19.356
3.499	20			-3.599	-19.3561
3.498	20			-3.598	-19.3561
3.497	20			-3.597	-19.3561
3.496	20			-3.596	-19.3562
3.495	20			-3.595	-19.3562
3.494	20			-3.594	-19.3562
3.493	20			-3.593	-19.3561
3.492	20			-3.592	-19.3559
3.491	20			-3.591	-19.3558
3.49	20			-3.59	-19.3557
3.489	20			-3.589	-19.3557
3.488	20			-3.588	-19.3558
3.487	20			-3.587	-19.3559
3.486	20			-3.586	-19.3559
3.485	20			-3.585	-19.356
3.484	20			-3.584	-19.356
3.483	20			-3.583	-19.356
3.482	20			-3.582	-19.356
3.481	20			-3.581	-19.3559
3.48	20			-3.58	-19.3559
3.479	20			-3.579	-19.3559
3.478	20			-3.578	-19.3558
3.477	20			-3.577	-19.3558
3.476	20			-3.576	-19.3557
3.475	20			-3.575	-19.3557
3.474	20			-3.574	-19.3557
3.473	20			-3.573	-19.3557
3.472	20			-3.572	-19.3557
3.471	20			-3.571	-19.3558
3.47	20			-3.57	-19.3558
3.469	20			-3.569	-19.3558
3.468	20			-3.568	-19.3559
3.467	20			-3.567	-19.3559
3.466	20			-3.566	-19.3559
3.465	20			-3.565	-19.3559
3.464	20			-3.564	-19.356
3.463	20			-3.563	-19.356
3.462	20			-3.562	-19.3561
3.461	20			-3.561	-19.3561
3.46	20			-3.56	-19.3561
3.459	20			-3.559	-19.356
3.458	20			-3.558	-19.3559
3.457	20			-3.557	-19.3559
3.456	20			-3.556	-19.3559
3.455	20			-3.555	-19.3559
3.454	20			-3.554	-19.3558
3.453	20			-3.553	-19.3558
3.452	20			-3.552	-19.3558
3.451	20			-3.551	-19.3559
3.45	20			-3.55	-19.356
3.449	20			-3.549	-19.356
3.448	20			-3.548	-19.3561
3.447	20			-3.547	-19.356
3.446	20			-3.546	-19.356
3.445	20			-3.545	-19.3559
3.444	20			-3.544	-19.3559
3.443	20			-3.543	-19.3559
3.442	20			-3.542	-19.3559
3.441	20			-3.541	-19.3559
3.44	20			-3.54	-19.3559
3.439	20			-3.539	-19.3559
3.438	20			-3.538	-19.3558
3.437	20			-3.537	-19.3558
3.436	20			-3.536	-19.3558
3.435	20			-3.535	-19.3558
3.434	20			-3.534	-19.3558
3.433	20			-3.533	-19.3559
3.432	20			-3.532	-19.356
3.431	20			-3.531	-19.3561
3.43	20			-3.53	-19.3562
3.429	20			-3.529	-19.3563
3.428	20			-3.528	-19.3564
3.427	20			-3.527	-19.3563
3.426	20			-3.526	-19.3562
3.425	20			-3.525	-19.3561
3.424	20			-3.524	-19.356
3.423	20			-3.523	-19.3559
3.422	20			-3.522	-19.3558
3.421	20			-3.521	-19.3558
3.42	20			-3.52	-19.3558
3.419	20			-3.519	-19.3558
3.418	20			-3.518	-19.3557
3.417	20			-3.517	-19.3557
3.416	20			-3.516	-19.3557
3.415	20			-3.515	-19.3557
3.414	20			-3.514	-19.3557
3.413	20			-3.513	-19.3558
3.412	20			-3.512	-19.3558
3.411	20			-3.511	-19.3558
3.41	20			-3.51	-19.3558
3.409	20			-3.509	-19.3558
3.408	20			-3.508	-19.3558
3.407	20			-3.507	-19.3557
3.406	20			-3.506	-19.3557
3.405	20			-3.505	-19.3558
3.404	20			-3.504	-19.3558
3.403	20			-3.503	-19.3558
3.402	20			-3.502	-19.3557
3.401	20			-3.501	-19.3557
3.4	20			-3.5	-19.3556
3.399	20			-3.499	-19.3556
3.398	20			-3.498	-19.3555
3.397	20			-3.497	-19.3555
3.396	20			-3.496	-19.3554
3.395	20			-3.495	-19.3554
3.394	20			-3.494	-19.3555
3.393	20			-3.493	-19.3556
3.392	20			-3.492	-19.3556
3.391	20			-3.491	-19.3556
3.39	20			-3.49	-19.3555
3.389	20			-3.489	-19.3553
3.388	20			-3.488	-19.3553
3.387	20			-3.487	-19.3553
3.386	20			-3.486	-19.3553
3.385	20			-3.485	-19.3555
3.384	20			-3.484	-19.3556
3.383	20			-3.483	-19.3558
3.382	20			-3.482	-19.3559
3.381	20			-3.481	-19.3559
3.38	20			-3.48	-19.3558
3.379	20			-3.479	-19.3557
3.378	20			-3.478	-19.3556
3.377	20			-3.477	-19.3556
3.376	20			-3.476	-19.3556
3.375	20			-3.475	-19.3556
3.374	20			-3.474	-19.3556
3.373	20			-3.473	-19.3556
3.372	20			-3.472	-19.3556
3.371	20			-3.471	-19.3556
3.37	20			-3.47	-19.3556
3.369	20			-3.469	-19.3556
3.368	20			-3.468	-19.3556
3.367	20			-3.467	-19.3556
3.366	20			-3.466	-19.3555
3.365	20			-3.465	-19.3555
3.364	20			-3.464	-19.3554
3.363	20			-3.463	-19.3555
3.362	20			-3.462	-19.3555
3.361	20			-3.461	-19.3556
3.36	20			-3.46	-19.3557
3.359	20			-3.459	-19.3557
3.358	20			-3.458	-19.3557
3.357	20			-3.457	-19.3556
3.356	20			-3.456	-19.3555
3.355	20			-3.455	-19.3555
3.354	20			-3.454	-19.3555
3.353	20			-3.453	-19.3555
3.352	20			-3.452	-19.3555
3.351	20			-3.451	-19.3555
3.35	20			-3.45	-19.3555
3.349	20			-3.449	-19.3555
3.348	20			-3.448	-19.3555
3.347	20			-3.447	-19.3556
3.346	20			-3.446	-19.3556
3.345	20			-3.445	-19.3557
3.344	20			-3.444	-19.3557
3.343	20			-3.443	-19.3557
3.342	20			-3.442	-19.3556
3.341	20			-3.441	-19.3554
3.34	20			-3.44	-19.3553
3.339	20			-3.439	-19.3552
3.338	20			-3.438	-19.3553
3.337	20			-3.437	-19.3554
3.336	20			-3.436	-19.3556
3.335	20			-3.435	-19.3557
3.334	20			-3.434	-19.3558
3.333	20			-3.433	-19.3557
3.332	20			-3.432	-19.3557
3.331	20			-3.431	-19.3557
3.33	20			-3.43	-19.3557
3.329	20			-3.429	-19.3557
3.328	20			-3.428	-19.3557
3.327	20			-3.427	-19.3557
3.326	20			-3.426	-19.3556
3.325	20			-3.425	-19.3554
3.324	20			-3.424	-19.3554
3.323	20			-3.423	-19.3554
3.322	20			-3.422	-19.3555
3.321	20			-3.421	-19.3557
3.32	20			-3.42	-19.3558
3.319	20			-3.419	-19.3558
3.318	20			-3.418	-19.3557
3.317	20			-3.417	-19.3556
3.316	20			-3.416	-19.3556
3.315	20			-3.415	-19.3557
3.314	20			-3.414	-19.3558
3.313	20			-3.413	-19.3558
3.312	20			-3.412	-19.3559
3.311	20			-3.411	-19.3559
3.31	20			-3.41	-19.3559
3.309	20			-3.409	-19.356
3.308	20			-3.408	-19.356
3.307	20			-3.407	-19.3561
3.306	20			-3.406	-19.3561
3.305	20			-3.405	-19.3562
3.304	20			-3.404	-19.3562
3.303	20			-3.403	-19.3561
3.302	20			-3.402	-19.3561
3.301	20			-3.401	-19.356
3.3	20			-3.4	-19.3559
3.299	20			-3.399	-19.3558
3.298	20			-3.398	-19.3557
3.297	20			-3.397	-19.3556
3.296	20			-3.396	-19.3556
3.295	20			-3.395	-19.3557
3.294	20			-3.394	-19.3557
3.293	20			-3.393	-19.3557
3.292	20			-3.392	-19.3557
3.291	20			-3.391	-19.3557
3.29	20			-3.39	-19.3557
3.289	20			-3.389	-19.3556
3.288	20			-3.388	-19.3556
3.287	20			-3.387	-19.3555
3.286	20			-3.386	-19.3556
3.285	20			-3.385	-19.3557
3.284	20			-3.384	-19.3559
3.283	20			-3.383	-19.356
3.282	20			-3.382	-19.356
3.281	20			-3.381	-19.3559
3.28	20			-3.38	-19.3557
3.279	20			-3.379	-19.3556
3.278	20			-3.378	-19.3555
3.277	20			-3.377	-19.3554
3.276	20			-3.376	-19.3554
3.275	20			-3.375	-19.3553
3.274	20			-3.374	-19.3553
3.273	20			-3.373	-19.3554
3.272	20			-3.372	-19.3555
3.271	20			-3.371	-19.3556
3.27	20			-3.37	-19.3556
3.269	20			-3.369	-19.3557
3.268	20			-3.368	-19.3556
3.267	20			-3.367	-19.3556
3.266	20			-3.366	-19.3556
3.265	20			-3.365	-19.3556
3.264	20			-3.364	-19.3556
3.263	20			-3.363	-19.3556
3.262	20			-3.362	-19.3556
3.261	20			-3.361	-19.3555
3.26	20			-3.36	-19.3554
3.259	20			-3.359	-19.3553
3.258	20			-3.358	-19.3552
3.257	20			-3.357	-19.3552
3.256	20			-3.356	-19.3553
3.255	20			-3.355	-19.3553
3.254	20			-3.354	-19.3553
3.253	20			-3.353	-19.3553
3.252	20			-3.352	-19.3553
3.251	20			-3.351	-19.3553
3.25	20			-3.35	-19.3554
3.249	20			-3.349	-19.3554
3.248	20			-3.348	-19.3554
3.247	20			-3.347	-19.3554
3.246	20			-3.346	-19.3553
3.245	20			-3.345	-19.3553
3.244	20			-3.344	-19.3554
3.243	20			-3.343	-19.3554
3.242	20			-3.342	-19.3555
3.241	20			-3.341	-19.3556
3.24	20			-3.34	-19.3557
3.239	20			-3.339	-19.3558
3.238	20			-3.338	-19.3557
3.237	20			-3.337	-19.3556
3.236	20			-3.336	-19.3555
3.235	20			-3.335	-19.3554
3.234	20			-3.334	-19.3554
3.233	20			-3.333	-19.3554
3.232	20			-3.332	-19.3555
3.231	20			-3.331	-19.3556
3.23	20			-3.33	-19.3556
3.229	20			-3.329	-19.3557
3.228	20			-3.328	-19.3558
3.227	20			-3.327	-19.3558
3.226	20			-3.326	-19.3558
3.225	20			-3.325	-19.3558
3.224	20			-3.324	-19.3557
3.223	20			-3.323	-19.3556
3.222	20			-3.322	-19.3555
3.221	20			-3.321	-19.3555
3.22	20			-3.32	-19.3555
3.219	20			-3.319	-19.3555
3.218	20			-3.318	-19.3555
3.217	20			-3.317	-19.3554
3.216	20			-3.316	-19.3554
3.215	20			-3.315	-19.3554
3.214	20			-3.314	-19.3554
3.213	20			-3.313	-19.3554
3.212	20			-3.312	-19.3554
3.211	20			-3.311	-19.3555
3.21	20			-3.31	-19.3555
3.209	20			-3.309	-19.3556
3.208	20			-3.308	-19.3556
3.207	20			-3.307	-19.3556
3.206	20			-3.306	-19.3556
3.205	20			-3.305	-19.3557
3.204	20			-3.304	-19.3558
3.203	20			-3.303	-19.3559
3.202	20			-3.302	-19.3559
3.201	20			-3.301	-19.356
3.2	20			-3.3	-19.356
3.199	20			-3.299	-19.3559
3.198	20			-3.298	-19.3559
3.197	20			-3.297	-19.3559
3.196	20			-3.296	-19.3559
3.195	20			-3.295	-19.356
3.194	20			-3.294	-19.3561
3.193	20			-3.293	-19.3561
3.192	20			-3.292	-19.3561
3.191	20			-3.291	-19.356
3.19	20			-3.29	-19.3559
3.189	20			-3.289	-19.3558
3.188	20			-3.288	-19.3557
3.187	20			-3.287	-19.3557
3.186	20			-3.286	-19.3557
3.185	20			-3.285	-19.3559
3.184	20			-3.284	-19.3561
3.183	20			-3.283	-19.3562
3.182	20			-3.282	-19.3562
3.181	20			-3.281	-19.3562
3.18	20			-3.28	-19.356
3.179	20			-3.279	-19.3559
3.178	20			-3.278	-19.3558
3.177	20			-3.277	-19.3558
3.176	20			-3.276	-19.3556
3.175	20			-3.275	-19.3555
3.174	20			-3.274	-19.3554
3.173	20			-3.273	-19.3555
3.172	20			-3.272	-19.3555
3.171	20			-3.271	-19.3555
3.17	20			-3.27	-19.3555
3.169	20			-3.269	-19.3554
3.168	20			-3.268	-19.3553
3.167	20			-3.267	-19.3552
3.166	20			-3.266	-19.3552
3.165	20			-3.265	-19.3553
3.164	20			-3.264	-19.3553
3.163	20			-3.263	-19.3554
3.162	20			-3.262	-19.3555
3.161	20			-3.261	-19.3556
3.16	20			-3.26	-19.3557
3.159	20			-3.259	-19.3557
3.158	20			-3.258	-19.3558
3.157	20			-3.257	-19.3559
3.156	20			-3.256	-19.356
3.155	20			-3.255	-19.356
3.154	20			-3.254	-19.356
3.153	20			-3.253	-19.356
3.152	20			-3.252	-19.3559
3.151	20			-3.251	-19.3559
3.15	20			-3.25	-19.3559
3.149	20			-3.249	-19.3559
3.148	20			-3.248	-19.3559
3.147	20			-3.247	-19.3558
3.146	20			-3.246	-19.3559
3.145	20			-3.245	-19.3559
3.144	20			-3.244	-19.3559
3.143	20			-3.243	-19.356
3.142	20			-3.242	-19.3559
3.141	20			-3.241	-19.3559
3.14	20			-3.24	-19.3559
3.139	20			-3.239	-19.3559
3.138	20			-3.238	-19.3559
3.137	20			-3.237	-19.356
3.136	20			-3.236	-19.3561
3.135	20			-3.235	-19.3561
3.134	20			-3.234	-19.3561
3.133	20			-3.233	-19.3561
3.132	20			-3.232	-19.3561
3.131	20			-3.231	-19.356
3.13	20			-3.23	-19.3558
3.129	20			-3.229	-19.3556
3.128	20			-3.228	-19.3555
3.127	20			-3.227	-19.3555
3.126	20			-3.226	-19.3556
3.125	20			-3.225	-19.3557
3.124	20			-3.224	-19.3558
3.123	20			-3.223	-19.3559
3.122	20			-3.222	-19.3559
3.121	20			-3.221	-19.3559
3.12	20			-3.22	-19.3558
3.119	20			-3.219	-19.3557
3.118	20			-3.218	-19.3557
3.117	20			-3.217	-19.3556
3.116	20			-3.216	-19.3556
3.115	20			-3.215	-19.3557
3.114	20			-3.214	-19.3558
3.113	20			-3.213	-19.3559
3.112	20			-3.212	-19.356
3.111	20			-3.211	-19.3561
3.11	20			-3.21	-19.3561
3.109	20			-3.209	-19.3561
3.108	20			-3.208	-19.3561
3.107	20			-3.207	-19.3561
3.106	20			-3.206	-19.356
3.105	20			-3.205	-19.3559
3.104	20			-3.204	-19.3558
3.103	20			-3.203	-19.3557
3.102	20			-3.202	-19.3557
3.101	20			-3.201	-19.3557
3.1	20			-3.2	-19.3557
3.099	20			-3.199	-19.3557
3.098	20			-3.198	-19.3557
3.097	20			-3.197	-19.3558
3.096	20			-3.196	-19.3558
3.095	20			-3.195	-19.3558
3.094	20			-3.194	-19.3558
3.093	20			-3.193	-19.3557
3.092	20			-3.192	-19.3556
3.091	20			-3.191	-19.3556
3.09	20			-3.19	-19.3557
3.089	20			-3.189	-19.3557
3.088	20			-3.188	-19.3558
3.087	20			-3.187	-19.3558
3.086	20			-3.186	-19.3558
3.085	20			-3.185	-19.3559
3.084	20			-3.184	-19.3559
3.083	20			-3.183	-19.356
3.082	20			-3.182	-19.356
3.081	20			-3.181	-19.356
3.08	20			-3.18	-19.3559
3.079	20			-3.179	-19.3558
3.078	20			-3.178	-19.3558
3.077	20			-3.177	-19.3558
3.076	20			-3.176	-19.3559
3.075	20			-3.175	-19.356
3.074	20			-3.174	-19.356
3.073	20			-3.173	-19.356
3.072	20			-3.172	-19.3559
3.071	20			-3.171	-19.3558
3.07	20			-3.17	-19.3556
3.069	20			-3.169	-19.3556
3.068	20			-3.168	-19.3555
3.067	20			-3.167	-19.3555
3.066	20			-3.166	-19.3554
3.065	20			-3.165	-19.3554
3.064	20			-3.164	-19.3553
3.063	20			-3.163	-19.3553
3.062	20			-3.162	-19.3553
3.061	20			-3.161	-19.3554
3.06	20			-3.16	-19.3556
3.059	20			-3.159	-19.3558
3.058	20			-3.158	-19.3559
3.057	20			-3.157	-19.3559
3.056	20			-3.156	-19.3559
3.055	20			-3.155	-19.3558
3.054	20			-3.154	-19.3557
3.053	20			-3.153	-19.3557
3.052	20			-3.152	-19.3558
3.051	20			-3.151	-19.3558
3.05	20			-3.15	-19.3558
3.049	20			-3.149	-19.3558
3.048	20			-3.148	-19.3558
3.047	20			-3.147	-19.3559
3.046	20			-3.146	-19.356
3.045	20			-3.145	-19.356
3.044	20			-3.144	-19.356
3.043	20			-3.143	-19.356
3.042	20			-3.142	-19.356
3.041	20			-3.141	-19.356
3.04	20			-3.14	-19.3561
3.039	20			-3.139	-19.3561
3.038	20			-3.138	-19.3561
3.037	20			-3.137	-19.356
3.036	20			-3.136	-19.3559
3.035	20			-3.135	-19.3559
3.034	20			-3.134	-19.3559
3.033	20			-3.133	-19.356
3.032	20			-3.132	-19.3561
3.031	20			-3.131	-19.3562
3.03	20			-3.13	-19.3562
3.029	20			-3.129	-19.3561
3.028	20			-3.128	-19.356
3.027	20			-3.127	-19.3559
3.026	20			-3.126	-19.3559
3.025	20			-3.125	-19.356
3.024	20			-3.124	-19.3561
3.023	20			-3.123	-19.356
3.022	20			-3.122	-19.3559
3.021	20			-3.121	-19.3558
3.02	20			-3.12	-19.3556
3.019	20			-3.119	-19.3555
3.018	20			-3.118	-19.3555
3.017	20			-3.117	-19.3555
3.016	20			-3.116	-19.3556
3.015	20			-3.115	-19.3558
3.014	20			-3.114	-19.356
3.013	20			-3.113	-19.356
3.012	20			-3.112	-19.3559
3.011	20			-3.111	-19.3558
3.01	20			-3.11	-19.3557
3.009	20			-3.109	-19.3557
3.008	20			-3.108	-19.3557
3.007	20			-3.107	-19.3557
3.006	20			-3.106	-19.3556
3.005	20			-3.105	-19.3556
3.004	20			-3.104	-19.3555
3.003	20			-3.103	-19.3554
3.002	20			-3.102	-19.3555
3.001	20			-3.101	-19.3556
3	20			-3.1	-19.3557
2.999	20			-3.099	-19.3557
2.998	20			-3.098	-19.3558
2.997	20			-3.097	-19.3557
2.996	20			-3.096	-19.3556
2.995	20			-3.095	-19.3555
2.994	20			-3.094	-19.3555
2.993	20			-3.093	-19.3555
2.992	20			-3.092	-19.3555
2.991	20			-3.091	-19.3556
2.99	20			-3.09	-19.3558
2.989	20			-3.089	-19.3558
2.988	20			-3.088	-19.3559
2.987	20			-3.087	-19.3559
2.986	20			-3.086	-19.3559
2.985	20			-3.085	-19.356
2.984	20			-3.084	-19.3559
2.983	20			-3.083	-19.3558
2.982	20			-3.082	-19.3556
2.981	20			-3.081	-19.3555
2.98	20			-3.08	-19.3553
2.979	20			-3.079	-19.3553
2.978	20			-3.078	-19.3553
2.977	20			-3.077	-19.3554
2.976	20			-3.076	-19.3556
2.975	20			-3.075	-19.3557
2.974	20			-3.074	-19.3558
2.973	20			-3.073	-19.3559
2.972	20			-3.072	-19.3558
2.971	20			-3.071	-19.3558
2.97	20			-3.07	-19.3558
2.969	20			-3.069	-19.3557
2.968	20			-3.068	-19.3557
2.967	20			-3.067	-19.3557
2.966	20			-3.066	-19.3558
2.965	20			-3.065	-19.3558
2.964	20			-3.064	-19.3559
2.963	20			-3.063	-19.3559
2.962	20			-3.062	-19.356
2.961	20			-3.061	-19.3559
2.96	20			-3.06	-19.3558
2.959	20			-3.059	-19.3557
2.958	20			-3.058	-19.3556
2.957	20			-3.057	-19.3556
2.956	20			-3.056	-19.3556
2.955	20			-3.055	-19.3556
2.954	20			-3.054	-19.3556
2.953	20			-3.053	-19.3556
2.952	20			-3.052	-19.3556
2.951	20			-3.051	-19.3556
2.95	20			-3.05	-19.3556
2.949	20			-3.049	-19.3556
2.948	20			-3.048	-19.3556
2.947	20			-3.047	-19.3557
2.946	20			-3.046	-19.3557
2.945	20			-3.045	-19.3558
2.944	20			-3.044	-19.3559
2.943	20			-3.043	-19.3559
2.942	20			-3.042	-19.3559
2.941	20			-3.041	-19.3559
2.94	20			-3.04	-19.3559
2.939	20			-3.039	-19.3559
2.938	20			-3.038	-19.3559
2.937	20			-3.037	-19.3559
2.936	20			-3.036	-19.3559
2.935	20			-3.035	-19.356
2.934	20			-3.034	-19.3561
2.933	20			-3.033	-19.3561
2.932	20			-3.032	-19.3561
2.931	20			-3.031	-19.356
2.93	20			-3.03	-19.3559
2.929	20			-3.029	-19.3556
2.928	20			-3.028	-19.3554
2.927	20			-3.027	-19.3553
2.926	20			-3.026	-19.3552
2.925	20			-3.025	-19.3552
2.924	20			-3.024	-19.3551
2.923	20			-3.023	-19.3549
2.922	20			-3.022	-19.3549
2.921	20			-3.021	-19.3549
2.92	20			-3.02	-19.3549
2.919	20			-3.019	-19.3548
2.918	20			-3.018	-19.3547
2.917	20			-3.017	-19.3544
2.916	20			-3.016	-19.3542
2.915	20			-3.015	-19.354
2.914	20			-3.014	-19.3537
2.913	20			-3.013	-19.3534
2.912	20			-3.012	-19.353
2.911	20			-3.011	-19.3525
2.91	20			-3.01	-19.3521
2.909	20			-3.009	-19.3519
2.908	20			-3.008	-19.3519
2.907	20			-3.007	-19.3522
2.906	20			-3.006	-19.3525
2.905	20			-3.005	-19.353
2.904	20			-3.004	-19.3535
2.903	20			-3.003	-19.3539
2.902	20			-3.002	-19.3541
[truncated: 8,002 more rows]

## Sheet: Figure 4f
4.15	124
4.05	1128
3.95	3226
3.85	6490
3.75	9487
3.65	10719
3.55	10039
3.45	7767
3.35	4776
3.25	3033
3.15	2281
3.05	1582
2.95	1033
